# Supplementary material for: De Novo characterization of the banana root transcriptome and analysis of gene expression under Fusarium oxysporum f. sp. Cubense tropical race 4 infection
Source: BMC Genomics. 2012 Nov 21;13:650. doi: 10.1186/1471-2164-13-650 (PMC3534498; doi:10.1186/1471-2164-13-650)
Supplement: Additional file 1 — Gene ID and expression of the assembled sequences. [file 1471-2164-13-650-S1.xls]

## Sheet: all.function
#id	Rpm				Gene ontology		Kegg annotatino		CAzy		NRDB
	ck	w1	w2	w3	annotation of blast2go	Go terms	ko	kegg annotation	Cazy gene	cazy annotation	nr Gene	nr annotation
C259886	0.92	2.2	5.09	7.98	21	GO:0044464:		gb|ABE84129.2|	hypothetical protein MtrDRAFT_AC126008g41v2 [Medicago truncatula]	ref|XP_002451343.1|	hypothetical protein SORBIDRAFT_04g000470 [Sorghum bicolor] gb|EES04319.1| hypothetical protein SORBIDRAFT_04g000470 [Sorghum bicolor]
scaffold44951	3.68	1.76	1.85	2.1	21	GO:0031410:		gb|ABE84129.2|	hypothetical protein MtrDRAFT_AC126008g41v2 [Medicago truncatula]	gb|EEC77267.1|	hypothetical protein OsI_15886 [Oryza sativa Indica Group]
scaffold20324	0	0.44	0	0	21	GO:0044464:			ref|NP_001043281.1|	Os01g0546400 [Oryza sativa Japonica Group] dbj|BAD88073.1| putative MtN21 [Oryza sativa Japonica Group] dbj|BAF05195.1| Os01g0546400 [Oryza sativa Japonica Group]
scaffold30104	19.33	21.14	17.11	15.12	- like protein rsh1	GO:0006950:GO:0009536:GO:0003824:GO:0006163:			ref|NP_001050067.1|	Os03g0340900 [Oryza sativa Japonica Group] dbj|BAB21484.1| chloroplast RelA homologue 1 [Oryza sativa Japonica Group] gb|ABF95859.1| RelA/SpoT protein, putative, expressed [Oryza sativa (japonica cultivar-group)] dbj|BAF11981.1| Os03g0340900 [Oryza sativa Japonica Group] gb|EEE59034.1| hypothetical protein OsJ_10786 [Oryza sativa Japonica Group]
C263730	115.07	109.24	133.66	128.97	(1-4)-beta-mannan endohydrolase	GO:0031410:GO:0044238:GO:0043167:GO:0016798:	K01567	Unclassified; Metabolism; Others	gb|ABK95966.1|	unknown [Populus trichocarpa]	ref|XP_002273772.1|	PREDICTED: hypothetical protein [Vitis vinifera]
scaffold18082	68.58	40.97	28.21	22.27	(1-4)-beta-mannan endohydrolase	GO:0016787:GO:0031410:	K01567	Unclassified; Metabolism; Others	gb|ACF87838.1|	unknown [Zea mays]	ref|XP_002273772.1|	PREDICTED: hypothetical protein [Vitis vinifera]
scaffold39805	30.38	14.1	37.92	13.44	(1-4)-beta-mannan endohydrolase	GO:0004567:GO:0031410:GO:0044238:GO:0043167:	K01567	Unclassified; Metabolism; Others	gb|ABF69949.1|	(1-4)-beta-mannan endohydrolase (mannan endo-1,4-beta-mannosidase), putative [Musa acuminata]	gb|ABF69949.1|	(1-4)-beta-mannan endohydrolase (mannan endo-1,4-beta-mannosidase), putative [Musa acuminata]
scaffold31299	13.81	9.69	5.09	7.56	(1-4)-beta-mannan endohydrolase	GO:0016787:GO:0031410:	K01567	Unclassified; Metabolism; Others	gb|ABK95966.1|	unknown [Populus trichocarpa]	ref|XP_002273772.1|	PREDICTED: hypothetical protein [Vitis vinifera]
scaffold34287	13.81	7.93	4.16	3.78	(1-4)-beta-mannan endohydrolase	GO:0031410:GO:0044238:GO:0043167:GO:0016798:	K01567	Unclassified; Metabolism; Others	gb|ABK95966.1|	unknown [Populus trichocarpa]	ref|XP_002273772.1|	PREDICTED: hypothetical protein [Vitis vinifera]
scaffold1536	3.68	5.73	5.09	5.46	(1-4)-beta-mannan endohydrolase	GO:0004567:GO:0031410:GO:0044238:GO:0043167:	K01567	Unclassified; Metabolism; Others	gb|ABF69949.1|	(1-4)-beta-mannan endohydrolase (mannan endo-1,4-beta-mannosidase), putative [Musa acuminata]	gb|ABF69949.1|	(1-4)-beta-mannan endohydrolase (mannan endo-1,4-beta-mannosidase), putative [Musa acuminata]
scaffold40190	0	0	0	0	(1-4)-beta-mannan endohydrolase	GO:0004567:GO:0031410:GO:0044238:GO:0043167:	K01567	Unclassified; Metabolism; Others	gb|ABF69949.1|	(1-4)-beta-mannan endohydrolase (mannan endo-1,4-beta-mannosidase), putative [Musa acuminata]	gb|ABF69949.1|	(1-4)-beta-mannan endohydrolase (mannan endo-1,4-beta-mannosidase), putative [Musa acuminata]
scaffold2675	4.6	18.06	15.72	6.72	_rbz domain protein	GO:0043231:GO:0005488:			ref|XP_002530944.1|	hypothetical protein RCOM_0844850 [Ricinus communis] gb|EEF31416.1| hypothetical protein RCOM_0844850 [Ricinus communis]
scaffold17369	0.46	0.44	0.92	0.42	_rbz domain protein	GO:0009536:GO:0005488:		gb|AAF50015.3|	CG6004 [Drosophila melanogaster]	ref|XP_002456528.1|	hypothetical protein SORBIDRAFT_03g037900 [Sorghum bicolor] gb|EES01648.1| hypothetical protein SORBIDRAFT_03g037900 [Sorghum bicolor]
scaffold37348	0	0	0	0	0-deacetylbaccatin iii-10-o-acetyl transferase-like protein	GO:0043231:GO:0016746:			gb|AAL73122.1|	putative 0-deacetylbaccatin III-10-O-acetyl transferase-like protein [Musa acuminata AAA Group]
scaffold5798	19.79	12.33	9.71	7.98	1 domain containing expressed	GO:0005622:GO:0003824:GO:0006259:GO:0003676:			gb|AAR87180.1|	expressed protein, 5'-partial [Oryza sativa Japonica Group]
scaffold20520	0.92	5.29	18.04	15.54	10 kda chaperonin	GO:0044267:GO:0043231:GO:0005515:GO:0032559:GO:0006950:GO:0046914:	K04078	Genetic Information Processing; Folding, Sorting and Degradation; Chaperones and folding catalysts [BR:ko03110]		gb|ABN46980.1|	small molecular heat shock protein 10 [Nelumbo nucifera]
scaffold34253	147.29	144.92	123.95	103.35	10-formyltetrahydrofolate synthetase	GO:0016020:GO:0016879:GO:0008652:GO:0006766:GO:0046914:GO:0006575:GO:0004486:GO:0032559:GO:0006760:GO:0005576:GO:0019238:GO:0009536:GO:0010038:	K01938	Metabolism; Energy Metabolism; Carbon fixation pathways in prokaryotes [PATH:ko00720] Metabolism; Metabolism of Cofactors and Vitamins; One carbon pool by folate [PATH:ko00670]		ref|NP_001063310.1|	Os09g0446800 [Oryza sativa Japonica Group] dbj|BAF25224.1| Os09g0446800 [Oryza sativa Japonica Group]
scaffold45729	12.89	16.3	18.04	18.91	12-oxophytodienoate reductase 1	GO:0010260:GO:0016628:GO:0006950:GO:0044424:GO:0010033:GO:0000166:GO:0006633:GO:0010038:GO:0009694:	K05894	Metabolism; Lipid Metabolism; alpha-Linolenic acid metabolism [PATH:ko00592]		ref|XP_002327289.1|	predicted protein [Populus trichocarpa] gb|EEE74094.1| predicted protein [Populus trichocarpa]
scaffold24378	106.33	66.51	3.24	110.49	12-oxophytodienoate reductase 3	GO:0042221:GO:0016628:GO:0006950:GO:0042579:GO:0000166:GO:0006633:GO:0051707:GO:0009694:	K05894	Metabolism; Lipid Metabolism; alpha-Linolenic acid metabolism [PATH:ko00592]		ref|XP_002444476.1|	hypothetical protein SORBIDRAFT_07g022500 [Sorghum bicolor] gb|EES13971.1| hypothetical protein SORBIDRAFT_07g022500 [Sorghum bicolor]
scaffold24376	70.43	1.32	0	1.68	12-oxophytodienoate reductase 3	GO:0042221:GO:0016628:GO:0006950:GO:0042579:GO:0000166:GO:0006633:GO:0051707:GO:0009694:	K05894	Metabolism; Lipid Metabolism; alpha-Linolenic acid metabolism [PATH:ko00592]		ref|XP_002444476.1|	hypothetical protein SORBIDRAFT_07g022500 [Sorghum bicolor] gb|EES13971.1| hypothetical protein SORBIDRAFT_07g022500 [Sorghum bicolor]
scaffold24380	11.97	1.32	64.75	1.68	12-oxophytodienoate reductase 3	GO:0042221:GO:0016628:GO:0006950:GO:0042579:GO:0000166:GO:0006633:GO:0051707:GO:0009694:	K05894	Metabolism; Lipid Metabolism; alpha-Linolenic acid metabolism [PATH:ko00592]		ref|NP_001061975.1|	Os08g0459600 [Oryza sativa Japonica Group] dbj|BAD09599.1| putative 12-oxophytodienoate reductase [Oryza sativa Japonica Group] dbj|BAD09954.1| putative 12-oxophytodienoate reductase [Oryza sativa Japonica Group] dbj|BAF23889.1| Os08g0459600 [Oryza sativa Japonica Group] gb|EAZ07238.1| hypothetical protein OsI_29482 [Oryza sativa Indica Group] gb|EAZ42984.1| hypothetical protein OsJ_27573 [Oryza …
scaffold16927	50.63	109.24	103.6	255.43	12-oxophytodienoic acid reductase	GO:0043231:GO:0000166:GO:0006950:GO:0003824:GO:0009694:	K05894	Metabolism; Lipid Metabolism; alpha-Linolenic acid metabolism [PATH:ko00592]		ref|NP_001057140.1|	Os06g0215600 [Oryza sativa Japonica Group] dbj|BAD35319.1| putative 12-oxophytodienoic acid reductase [Oryza sativa Japonica Group] dbj|BAD35827.1| putative 12-oxophytodienoic acid reductase [Oryza sativa Japonica Group] dbj|BAF19054.1| Os06g0215600 [Oryza sativa Japonica Group] dbj|BAG87796.1| unnamed protein product [Oryza sativa Japonica Group]
scaffold10332	115.53	55.94	27.75	19.75	12-oxophytodienoic acid reductase	GO:0043231:GO:0000166:GO:0016628:GO:0006950:GO:0009694:	K05894	Metabolism; Lipid Metabolism; alpha-Linolenic acid metabolism [PATH:ko00592]	emb|CAZ31460.1|	mannosyl-oligosaccharidealpha-1,2-mannosidase-r el ated [Schistosoma mansoni]	ref|XP_002327289.1|	predicted protein [Populus trichocarpa] gb|EEE74094.1| predicted protein [Populus trichocarpa]
scaffold27144	66.28	37.44	67.52	36.97	12-oxo-phytodienoic acid reductase	GO:0003824:	K05894	Metabolism; Lipid Metabolism; alpha-Linolenic acid metabolism [PATH:ko00592]		ref|XP_002327289.1|	predicted protein [Populus trichocarpa] gb|EEE74094.1| predicted protein [Populus trichocarpa]
scaffold44990	52.01	99.55	76.31	65.96	14 kda subunit splicing factor 3b	GO:0003676:	K11294	Genetic Information Processing; Translation; Ribosome Biogenesis [BR:ko03009] Genetic Information Processing; Replication and Repair; Chromosome [BR:ko03036] Human Diseases; Infectious Diseases; Pathogenic Escherichia coli infection [PATH:ko05130]		ref|XP_002262884.1|	PREDICTED: hypothetical protein [Vitis vinifera] emb|CAN62387.1| hypothetical protein [Vitis vinifera] emb|CAN67767.1| hypothetical protein [Vitis vinifera] emb|CBI24269.3| unnamed protein product [Vitis vinifera]
scaffold779	752.58	532.55	520.76	373.48	14-3-3 protein	GO:0005515:	K06630	Cellular Processes; Cell Growth and Death; Cell cycle [PATH:ko04110] Cellular Processes; Cell Growth and Death; Oocyte meiosis [PATH:ko04114] Organismal Systems; Nervous System; Neurotrophin signaling pathway [PATH:ko04722]		gb|ADP00759.1|	14-3-3 protein [Litchi chinensis]
C257242	482.39	347.99	205.35	115.11	14-3-3 protein	GO:0005515:	K06630	Cellular Processes; Cell Growth and Death; Cell cycle [PATH:ko04110] Cellular Processes; Cell Growth and Death; Oocyte meiosis [PATH:ko04114] Organismal Systems; Nervous System; Neurotrophin signaling pathway [PATH:ko04722]		gb|ADP00759.1|	14-3-3 protein [Litchi chinensis]
scaffold14683	183.2	325.96	216.45	824.68	14-3-3 protein	GO:0005515:	K06630	Cellular Processes; Cell Growth and Death; Cell cycle [PATH:ko04110] Cellular Processes; Cell Growth and Death; Oocyte meiosis [PATH:ko04114] Organismal Systems; Nervous System; Neurotrophin signaling pathway [PATH:ko04722]		dbj|BAD12168.1|	14-3-3 a-1 protein [Nicotiana tabacum]
scaffold781	249.02	273.1	230.32	145.78	14-3-3 protein	GO:0005515:	K06630	Cellular Processes; Cell Growth and Death; Cell cycle [PATH:ko04110] Cellular Processes; Cell Growth and Death; Oocyte meiosis [PATH:ko04114] Organismal Systems; Nervous System; Neurotrophin signaling pathway [PATH:ko04722]		gb|ADP00759.1|	14-3-3 protein [Litchi chinensis]
scaffold31493	154.2	210.55	238.18	241.56	14-3-3 protein	GO:0005515:	K06630	Cellular Processes; Cell Growth and Death; Cell cycle [PATH:ko04110] Cellular Processes; Cell Growth and Death; Oocyte meiosis [PATH:ko04114] Organismal Systems; Nervous System; Neurotrophin signaling pathway [PATH:ko04722]		emb|CAC84142.3|	14-3-3 protein [Nicotiana tabacum]
C258274	194.71	174.87	134.58	107.55	14-3-3 protein	GO:0043231:GO:0048827:GO:0005515:GO:0031090:GO:0030528:GO:0043401:	K06630	Cellular Processes; Cell Growth and Death; Cell cycle [PATH:ko04110] Cellular Processes; Cell Growth and Death; Oocyte meiosis [PATH:ko04114] Organismal Systems; Nervous System; Neurotrophin signaling pathway [PATH:ko04722]		gb|ABY65003.1|	14-3-3d protein [Gossypium hirsutum]
scaffold10509	128.88	159.02	199.8	170.57	14-3-3 protein	GO:0005515:	K06630	Cellular Processes; Cell Growth and Death; Cell cycle [PATH:ko04110] Cellular Processes; Cell Growth and Death; Oocyte meiosis [PATH:ko04114] Organismal Systems; Nervous System; Neurotrophin signaling pathway [PATH:ko04722]		gb|ADP00759.1|	14-3-3 protein [Litchi chinensis]
scaffold6112	577.67	154.17	599.85	583.54	14-3-3 protein	GO:0005515:	K06630	Cellular Processes; Cell Growth and Death; Cell cycle [PATH:ko04110] Cellular Processes; Cell Growth and Death; Oocyte meiosis [PATH:ko04114] Organismal Systems; Nervous System; Neurotrophin signaling pathway [PATH:ko04722]	emb|CAG81986.1|	YALI0C10450p [Yarrowia lipolytica]	ref|XP_002285749.1|	PREDICTED: hypothetical protein [Vitis vinifera]
scaffold10650	121.52	150.65	46.25	239.88	14-3-3 protein	GO:0005515:	K06630	Cellular Processes; Cell Growth and Death; Cell cycle [PATH:ko04110] Cellular Processes; Cell Growth and Death; Oocyte meiosis [PATH:ko04114] Organismal Systems; Nervous System; Neurotrophin signaling pathway [PATH:ko04722]		ref|XP_002330721.1|	predicted protein [Populus trichocarpa] gb|AAF76227.1|AF272573_1 14-3-3 protein [Populus tremula x Populus alba] gb|EEF09628.1| predicted protein [Populus trichocarpa]
scaffold44139	120.14	71.36	98.05	87.8	14-3-3 protein	GO:0005515:	K06630	Cellular Processes; Cell Growth and Death; Cell cycle [PATH:ko04110] Cellular Processes; Cell Growth and Death; Oocyte meiosis [PATH:ko04114] Organismal Systems; Nervous System; Neurotrophin signaling pathway [PATH:ko04722]		gb|AAD27824.2|	14-3-3 protein [Populus tremula x Populus alba]
scaffold14498	4.14	14.54	12.95	8.82	14-3-3 protein	GO:0005515:	K06630	Cellular Processes; Cell Growth and Death; Cell cycle [PATH:ko04110] Cellular Processes; Cell Growth and Death; Oocyte meiosis [PATH:ko04114] Organismal Systems; Nervous System; Neurotrophin signaling pathway [PATH:ko04722]		emb|CBI20197.3|	unnamed protein product [Vitis vinifera]
scaffold13524	11.05	8.37	23.59	8.4	14-3-3 protein	GO:0005515:	K06630	Cellular Processes; Cell Growth and Death; Cell cycle [PATH:ko04110] Cellular Processes; Cell Growth and Death; Oocyte meiosis [PATH:ko04114] Organismal Systems; Nervous System; Neurotrophin signaling pathway [PATH:ko04722]		ref|XP_002330721.1|	predicted protein [Populus trichocarpa] gb|AAF76227.1|AF272573_1 14-3-3 protein [Populus tremula x Populus alba] gb|EEF09628.1| predicted protein [Populus trichocarpa]
scaffold45404	4.14	7.49	6.94	2.94	14-3-3 protein	GO:0005515:	K06630	Cellular Processes; Cell Growth and Death; Cell cycle [PATH:ko04110] Cellular Processes; Cell Growth and Death; Oocyte meiosis [PATH:ko04114] Organismal Systems; Nervous System; Neurotrophin signaling pathway [PATH:ko04722]		gb|AAD27824.2|	14-3-3 protein [Populus tremula x Populus alba]
scaffold13523	5.98	5.29	141.52	19.33	14-3-3 protein	GO:0005515:	K06630	Cellular Processes; Cell Growth and Death; Cell cycle [PATH:ko04110] Cellular Processes; Cell Growth and Death; Oocyte meiosis [PATH:ko04114] Organismal Systems; Nervous System; Neurotrophin signaling pathway [PATH:ko04722]		ref|XP_002523376.1|	14-3-3 protein, putative [Ricinus communis] gb|EEF38955.1| 14-3-3 protein, putative [Ricinus communis]
scaffold10513	37.74	3.52	3.7	3.36	14-3-3 protein	GO:0043231:GO:0016817:GO:0005515:	K06630	Cellular Processes; Cell Growth and Death; Cell cycle [PATH:ko04110] Cellular Processes; Cell Growth and Death; Oocyte meiosis [PATH:ko04114] Organismal Systems; Nervous System; Neurotrophin signaling pathway [PATH:ko04722]		gb|ADP00759.1|	14-3-3 protein [Litchi chinensis]
scaffold34601	20.71	93.82	18.04	17.64	14-3-3-like protein	GO:0043231:GO:0048827:GO:0005515:GO:0031090:GO:0030528:GO:0043401:	K06630	Cellular Processes; Cell Growth and Death; Cell cycle [PATH:ko04110] Cellular Processes; Cell Growth and Death; Oocyte meiosis [PATH:ko04114] Organismal Systems; Nervous System; Neurotrophin signaling pathway [PATH:ko04722]	emb|CAA01693.1|	chitinase 1 [Beta vulgaris subsp. vulgaris]	ref|XP_002285749.1|	PREDICTED: hypothetical protein [Vitis vinifera]
scaffold43345	32.22	15.86	23.59	56.29	14-3-3-like protein	GO:0005515:	K06630	Cellular Processes; Cell Growth and Death; Cell cycle [PATH:ko04110] Cellular Processes; Cell Growth and Death; Oocyte meiosis [PATH:ko04114] Organismal Systems; Nervous System; Neurotrophin signaling pathway [PATH:ko04722]		gb|ACF06467.1|	14-3-3 protein [Elaeis guineensis]
scaffold22243	1.84	2.64	0.92	0.42	14-3-3-like protein	GO:0005515:	K06630	Cellular Processes; Cell Growth and Death; Cell cycle [PATH:ko04110] Cellular Processes; Cell Growth and Death; Oocyte meiosis [PATH:ko04114] Organismal Systems; Nervous System; Neurotrophin signaling pathway [PATH:ko04722]		ref|XP_001782988.1|	predicted protein [Physcomitrella patens subsp. patens] gb|EDQ52187.1| predicted protein [Physcomitrella patens subsp. patens]
scaffold35557	1.84	3.08	6.47	4.62	14-3-3-like protein gf14 lambda	GO:0016020:GO:0048827:GO:0005618:GO:0006952:GO:0009526:GO:0030528:GO:0043401:GO:0010038:GO:0051219:	K06630	Cellular Processes; Cell Growth and Death; Cell cycle [PATH:ko04110] Cellular Processes; Cell Growth and Death; Oocyte meiosis [PATH:ko04114] Organismal Systems; Nervous System; Neurotrophin signaling pathway [PATH:ko04722]	dbj|BAA36223.1|	chitinase [Emericella nidulans]	ref|XP_002514016.1|	14-3-3 protein, putative [Ricinus communis] gb|EEF48599.1| 14-3-3 protein, putative [Ricinus communis]
scaffold35560	3.22	0.44	1.39	0.42	14-3-3-like protein gf14 lambda	GO:0016020:GO:0048827:GO:0005618:GO:0006952:GO:0009526:GO:0030528:GO:0043401:GO:0010038:GO:0051219:	K06630	Cellular Processes; Cell Growth and Death; Cell cycle [PATH:ko04110] Cellular Processes; Cell Growth and Death; Oocyte meiosis [PATH:ko04114] Organismal Systems; Nervous System; Neurotrophin signaling pathway [PATH:ko04722]		ref|XP_002866671.1|	hypothetical protein ARALYDRAFT_496774 [Arabidopsis lyrata subsp. lyrata] gb|EFH42930.1| hypothetical protein ARALYDRAFT_496774 [Arabidopsis lyrata subsp. lyrata]
scaffold31609	0	3.08	1.85	0.42	14-3-3-like protein gf14 upsilon	GO:0016020:GO:0030312:GO:0030528:GO:0048827:GO:0009532:GO:0032559:GO:0010038:GO:0051219:	K06630	Cellular Processes; Cell Growth and Death; Cell cycle [PATH:ko04110] Cellular Processes; Cell Growth and Death; Oocyte meiosis [PATH:ko04114] Organismal Systems; Nervous System; Neurotrophin signaling pathway [PATH:ko04722]		ref|XP_002173783.1|	DNA damage checkpoint protein rad25 [Schizosaccharomyces japonicus yFS275] gb|EEB07490.1| DNA damage checkpoint protein rad25 [Schizosaccharomyces japonicus yFS275]
scaffold25512	21.63	29.51	15.26	16.38	15-cis-zeta-carotene isomerase	GO:0043231:GO:0031410:GO:0016117:	K01183	Metabolism; Carbohydrate Metabolism; Amino sugar and nucleotide sugar metabolism [PATH:ko00520]	dbj|BAG87425.1|	unnamed protein product [Oryza sativa Japonica Group]	ref|XP_002519613.1|	conserved hypothetical protein [Ricinus communis] gb|EEF42758.1| conserved hypothetical protein [Ricinus communis]
scaffold6328	5.52	4.85	8.32	3.78	15-cis-zeta-carotene isomerase	GO:0043231:GO:0016117:			gb|ACU19957.1|	unknown [Glycine max]
scaffold40626	6.44	11.01	6.47	12.6	16s rrna-processing protein	GO:0009536:	K00972	Metabolism; Carbohydrate Metabolism; Amino sugar and nucleotide sugar metabolism [PATH:ko00520]		gb|EAY99052.1|	hypothetical protein OsI_21009 [Oryza sativa Indica Group]
scaffold33320	68.12	9.69	1.85	1.26	1-acylglycerol-3-phosphate o-acyltransferase	GO:0031224:GO:0006644:GO:0016411:	K00655	Metabolism; Lipid Metabolism; Glycerolipid metabolism [PATH:ko00561] Metabolism; Lipid Metabolism; Glycerophospholipid metabolism [PATH:ko00564] Metabolism; Lipid Metabolism; Lipid biosynthesis proteins [BR:ko01004]		sp|Q42670.1|PLSC_COCNU	RecName: Full=1-acyl-sn-glycerol-3-phosphate acyltransferase; Short=1-AGP acyltransferase; Short=1-AGPAT; AltName: Full=Lysophosphatidic acid acyltransferase; Short=LPAAT gb|AAC49119.1| lysophosphatidic acid acyltransferase [Cocos nucifera] prf||2204401A 1-acyl-sn-glycerol-3-phosphate acyltransferase
scaffold30613	64.44	9.69	2.31	1.26	1-acyl-sn-glycerol-3-phosphate acyltransferase	GO:0043231:GO:0008415:GO:0008152:GO:0031410:GO:0044425:	K00655	Metabolism; Lipid Metabolism; Glycerolipid metabolism [PATH:ko00561] Metabolism; Lipid Metabolism; Glycerophospholipid metabolism [PATH:ko00564] Metabolism; Lipid Metabolism; Lipid biosynthesis proteins [BR:ko01004]		ref|XP_002451179.1|	hypothetical protein SORBIDRAFT_05g025420 [Sorghum bicolor] gb|EES10167.1| hypothetical protein SORBIDRAFT_05g025420 [Sorghum bicolor]
scaffold35216	47.41	25.11	51.8	55.45	1-acyl-sn-glycerol-3-phosphate acyltransferase pls1	GO:0031224:GO:0043231:GO:0031410:GO:0031090:GO:0006644:GO:0016411:	K00655	Metabolism; Lipid Metabolism; Glycerolipid metabolism [PATH:ko00561] Metabolism; Lipid Metabolism; Glycerophospholipid metabolism [PATH:ko00564] Metabolism; Lipid Metabolism; Lipid biosynthesis proteins [BR:ko01004]		ref|XP_002451179.1|	hypothetical protein SORBIDRAFT_05g025420 [Sorghum bicolor] gb|EES10167.1| hypothetical protein SORBIDRAFT_05g025420 [Sorghum bicolor]
scaffold37085	5.98	13.66	18.5	13.86	1-acyl-sn-glycerol-3-phosphate acyltransferase pls1	GO:0031224:GO:0043231:GO:0031410:GO:0031090:GO:0006644:GO:0016411:	K00655	Metabolism; Lipid Metabolism; Glycerolipid metabolism [PATH:ko00561] Metabolism; Lipid Metabolism; Glycerophospholipid metabolism [PATH:ko00564] Metabolism; Lipid Metabolism; Lipid biosynthesis proteins [BR:ko01004]		gb|ACN28103.1|	unknown [Zea mays]
scaffold30614	0.92	0.44	0	0.42	1-acyl-sn-glycerol-3-phosphate acyltransferase pls1	GO:0031224:GO:0043231:GO:0031410:GO:0031090:GO:0006644:GO:0016411:	K00655	Metabolism; Lipid Metabolism; Glycerolipid metabolism [PATH:ko00561] Metabolism; Lipid Metabolism; Glycerophospholipid metabolism [PATH:ko00564] Metabolism; Lipid Metabolism; Lipid biosynthesis proteins [BR:ko01004]		ref|XP_002451179.1|	hypothetical protein SORBIDRAFT_05g025420 [Sorghum bicolor] gb|EES10167.1| hypothetical protein SORBIDRAFT_05g025420 [Sorghum bicolor]
scaffold9631	254.08	581.45	1127.55	1014.99	1-aminocyclopropane-1-carboxylate oxidase	GO:0043169:GO:0003006:GO:0016641:GO:0019842:GO:0009692:	K05933	Metabolism; Amino Acid Metabolism; Cysteine and methionine metabolism [PATH:ko00270]	emb|CAT81624.1|	unnamed protein product [Ctenocephalides felis]	gb|AAG43057.1|AF030411_1	1-aminocyclopropane-1-carboxylate oxidase [Musa acuminata]
scaffold35734	189.18	546.21	1257.97	2647.97	1-aminocyclopropane-1-carboxylate oxidase	GO:0043169:GO:0003006:GO:0016641:GO:0019842:GO:0009692:	K05933	Metabolism; Amino Acid Metabolism; Cysteine and methionine metabolism [PATH:ko00270]		gb|AAG43057.1|AF030411_1	1-aminocyclopropane-1-carboxylate oxidase [Musa acuminata]
scaffold17186	308.86	430.36	376.47	541.1	1-aminocyclopropane-1-carboxylate oxidase	GO:0043169:GO:0003006:GO:0016641:GO:0019842:GO:0009692:	K05933	Metabolism; Amino Acid Metabolism; Cysteine and methionine metabolism [PATH:ko00270]	gb|AAF45644.1|	CG14796 [Drosophila melanogaster]	gb|AAG43057.1|AF030411_1	1-aminocyclopropane-1-carboxylate oxidase [Musa acuminata]
scaffold336	102.65	263.85	235.87	764.6	1-aminocyclopropane-1-carboxylate oxidase	GO:0043169:GO:0003006:GO:0016641:GO:0019842:GO:0009692:	K05933	Metabolism; Amino Acid Metabolism; Cysteine and methionine metabolism [PATH:ko00270]		gb|AAG43057.1|AF030411_1	1-aminocyclopropane-1-carboxylate oxidase [Musa acuminata]
scaffold8938	36.36	64.75	126.26	117.21	1-aminocyclopropane-1-carboxylate oxidase	GO:0016020:GO:0043231:GO:0072350:GO:0003729:GO:0006970:GO:0009692:GO:0046914:GO:0010039:GO:0016836:GO:0016641:GO:0005576:GO:0044444:	K05933	Metabolism; Amino Acid Metabolism; Cysteine and methionine metabolism [PATH:ko00270]		dbj|BAD61848.1|	putative 1-aminocyclopropane-1-carboxylic acid oxidase [Oryza sativa Japonica Group] gb|EAZ37429.1| hypothetical protein OsJ_21765 [Oryza sativa Japonica Group]
scaffold35736	1.38	7.49	2.77	6.72	1-aminocyclopropane-1-carboxylate oxidase	GO:0043169:GO:0003006:GO:0016641:GO:0019842:GO:0009692:	K05933	Metabolism; Amino Acid Metabolism; Cysteine and methionine metabolism [PATH:ko00270]		gb|ACO24431.1|	1-aminocyclopropane-1-carboxylate oxidase [Elaeis oleifera]
scaffold37746	4.6	3.52	61.05	73.52	1-aminocyclopropane-1-carboxylate oxidase	GO:0016020:GO:0043231:GO:0072350:GO:0003729:GO:0006970:GO:0009692:GO:0046914:GO:0010039:GO:0016836:GO:0016641:GO:0005576:GO:0044444:	K05933	Metabolism; Amino Acid Metabolism; Cysteine and methionine metabolism [PATH:ko00270]		gb|AAP13098.1|	1-aminocyclopropane-1-carboxylic acid oxidase [Elaeis guineensis]
scaffold45712	2.3	3.08	2.31	1.26	1-aminocyclopropane-1-carboxylate oxidase	GO:0008152:GO:0005488:GO:0016491:	K05933	Metabolism; Amino Acid Metabolism; Cysteine and methionine metabolism [PATH:ko00270]		gb|AAB00556.1|	1-aminocyclopropane-1-carboxylate oxidase [Musa acuminata AAA Group] gb|AAB68602.1| 1-aminocyclopropane-1-carboxylate oxidase [Musa acuminata] gb|AAC31967.1| 1-aminocyclopropane-1-carboxylate oxidase [Musa acuminata AAA Group]
scaffold21567	0	0	0	0	1-aminocyclopropane-1-carboxylate oxidase	GO:0043169:GO:0003006:GO:0016641:GO:0019842:GO:0009692:	K05933	Metabolism; Amino Acid Metabolism; Cysteine and methionine metabolism [PATH:ko00270]		emb|CAA28479.1|	unnamed protein product [Solanum lycopersicum]
scaffold43038	0	0	0.46	0.84	1-aminocyclopropane-1-carboxylate oxidase	GO:0043169:GO:0003006:GO:0016641:GO:0019842:GO:0009692:	K05933	Metabolism; Amino Acid Metabolism; Cysteine and methionine metabolism [PATH:ko00270]		gb|ACO24431.1|	1-aminocyclopropane-1-carboxylate oxidase [Elaeis oleifera]
scaffold32927	153.74	107.48	86.49	135.7	1-aminocyclopropane-1-carboxylate synthase	GO:0008652:GO:0016846:GO:0048037:GO:0016740:	K01762	Metabolism; Amino Acid Metabolism; Cysteine and methionine metabolism [PATH:ko00270] Metabolism; Amino Acid Metabolism; Amino acid related enzymes [BR:ko01007]	gb|ACG41765.1|	unknown [Zea mays]	gb|ACV33064.1|	1-aminocyclopropane-1-carboxylate synthase [Musa acuminata AAA Group]
C262318	11.51	11.45	17.11	14.28	1-aminocyclopropane-1-carboxylate synthase	GO:0008652:GO:0016846:GO:0008483:GO:0048037:	K01762	Metabolism; Amino Acid Metabolism; Cysteine and methionine metabolism [PATH:ko00270] Metabolism; Amino Acid Metabolism; Amino acid related enzymes [BR:ko01007]		ref|XP_002436408.1|	hypothetical protein SORBIDRAFT_10g001990 [Sorghum bicolor] gb|EER87775.1| hypothetical protein SORBIDRAFT_10g001990 [Sorghum bicolor]
scaffold23669	13.81	5.29	10.64	5.88	1-aminocyclopropane-1-carboxylate synthase	GO:0008652:GO:0016846:GO:0008483:GO:0048037:	K01762	Metabolism; Amino Acid Metabolism; Cysteine and methionine metabolism [PATH:ko00270] Metabolism; Amino Acid Metabolism; Amino acid related enzymes [BR:ko01007]	dbj|BAG68286.1|	chitin-binding lectin precursor [Solanum lycopersicum var. cerasiforme]	ref|XP_002268932.1|	PREDICTED: hypothetical protein [Vitis vinifera]
scaffold41887	0.92	4.85	6.01	12.18	1-aminocyclopropane-1-carboxylate synthase	GO:0008652:GO:0016846:GO:0048037:GO:0016740:	K01762	Metabolism; Amino Acid Metabolism; Cysteine and methionine metabolism [PATH:ko00270] Metabolism; Amino Acid Metabolism; Amino acid related enzymes [BR:ko01007]		gb|AAC31571.1|	1-aminocyclopropane-1-carboxylate synthase [Musa acuminata AAA Group] gb|AAQ13437.1| 1-aminocyclopropane-1-carboxylate synthase [Musa acuminata] gb|AAR00512.1| 1-aminocyclopropane-1-carboxylate synthase [Musa acuminata]
scaffold37647	0	0.44	0.46	0.42	1-aminocyclopropane-1-carboxylate synthase	GO:0008652:GO:0003006:GO:0009692:GO:0016846:GO:0048037:GO:0016740:	K01762	Metabolism; Amino Acid Metabolism; Cysteine and methionine metabolism [PATH:ko00270] Metabolism; Amino Acid Metabolism; Amino acid related enzymes [BR:ko01007]		gb|AAQ13435.1|	1-aminocyclopropane-1-carboxylate synthase [Musa acuminata]
scaffold26095	0	0	0	0	1-aminocyclopropane-1-carboxylate synthase	GO:0008652:GO:0016846:GO:0048037:GO:0016740:	K01762	Metabolism; Amino Acid Metabolism; Cysteine and methionine metabolism [PATH:ko00270] Metabolism; Amino Acid Metabolism; Amino acid related enzymes [BR:ko01007]		dbj|BAA84947.1|	ACC synthase [Musa acuminata AAA Group]
scaffold8940	0.92	0.44	1.39	3.36	1-aminocyclopropane-1-carboxylic acid oxidase	GO:0016020:GO:0043231:GO:0072350:GO:0003729:GO:0006970:GO:0009692:GO:0046914:GO:0010039:GO:0016836:GO:0016641:GO:0005576:GO:0044444:	K05933	Metabolism; Amino Acid Metabolism; Cysteine and methionine metabolism [PATH:ko00270]		dbj|BAD61848.1|	putative 1-aminocyclopropane-1-carboxylic acid oxidase [Oryza sativa Japonica Group] gb|EAZ37429.1| hypothetical protein OsJ_21765 [Oryza sativa Japonica Group]
scaffold12526	40.05	85.9	44.4	36.13	1-deoxy-d-xylulose 5-phosphate reductoisomerase	GO:0016616:GO:0043169:GO:0006721:GO:0006090:GO:0009532:GO:0010038:	K00099	Metabolism; Metabolism of Terpenoids and Polyketides; Terpenoid backbone biosynthesis [PATH:ko00900]		gb|ADD82536.1|	1-deoxyxylulose-5-phosphate reductoisomerase [Narcissus tazetta var. chinensis]
scaffold12527	11.51	18.94	21.27	26.05	1-deoxy-d-xylulose 5-phosphate reductoisomerase	GO:0016616:GO:0043169:GO:0006721:GO:0006090:GO:0009532:GO:0010038:	K00099	Metabolism; Metabolism of Terpenoids and Polyketides; Terpenoid backbone biosynthesis [PATH:ko00900]		ref|YP_173208.1|	1-deoxy-D-xylulose 5-phosphate reductoisomerase [Synechococcus elongatus PCC 6301] ref|YP_400530.1| 1-deoxy-D-xylulose 5-phosphate reductoisomerase [Synechococcus elongatus PCC 7942] sp|Q9RCT1.1|DXR_SYNP6 RecName: Full=1-deoxy-D-xylulose 5-phosphate reductoisomerase; Short=DXP reductoisomerase; AltName: Full=1-deoxyxylulose-5-phosphate reductoisomerase; AltName: Full=2-C-methyl-D-erythritol 4-pho…
scaffold36468	5.52	4.4	2.77	0.84	1-deoxy-d-xylulose 5-phosphate synthase	GO:0006721:GO:0006090:GO:0006772:GO:0009536:GO:0006779:GO:0016744:GO:0016903:	K01662	Metabolism; Metabolism of Terpenoids and Polyketides; Terpenoid backbone biosynthesis [PATH:ko00900]		gb|AAS99588.1|	chloroplast 1-deoxy-D-xylulose-5-phosphate synthase [Elaeis guineensis]
scaffold32055	0.46	0.44	0	0	1-deoxy-d-xylulose 5-phosphate synthase	GO:0006721:GO:0006090:GO:0006772:GO:0009536:GO:0006779:GO:0016744:GO:0016903:	K01662	Metabolism; Metabolism of Terpenoids and Polyketides; Terpenoid backbone biosynthesis [PATH:ko00900]		gb|AAS99588.1|	chloroplast 1-deoxy-D-xylulose-5-phosphate synthase [Elaeis guineensis]
scaffold24603	2.76	11.89	12.95	9.24	1-deoxy-d-xylulose 5-phosphate synthase 3	GO:0006721:GO:0006772:GO:0009536:GO:0016744:	K01662	Metabolism; Metabolism of Terpenoids and Polyketides; Terpenoid backbone biosynthesis [PATH:ko00900]		ref|XP_002514364.1|	1-deoxyxylulose-5-phosphate synthase, putative [Ricinus communis] gb|EEF48318.1| 1-deoxyxylulose-5-phosphate synthase, putative [Ricinus communis]
scaffold24602	4.14	0.88	3.24	1.26	1-deoxy-d-xylulose 5-phosphate synthase 3	GO:0006721:GO:0006772:GO:0009536:GO:0016744:GO:0016903:	K01662	Metabolism; Metabolism of Terpenoids and Polyketides; Terpenoid backbone biosynthesis [PATH:ko00900]		emb|CBI20995.3|	unnamed protein product [Vitis vinifera]
scaffold42951	32.22	43.17	32.84	59.24	1-deoxyxylulose 5-phosphate synthase	GO:0043231:GO:0006721:GO:0006772:GO:0016744:GO:0016903:	K01662	Metabolism; Metabolism of Terpenoids and Polyketides; Terpenoid backbone biosynthesis [PATH:ko00900]		gb|ABF18929.1|	putative 1-deoxy-D-xylulose 5-phosphate synthase [Hevea brasiliensis]
scaffold41058	12.43	21.14	13.87	7.98	1-like protein	GO:0005543:		gb|ABK52388.1|	glycoside hydrolase, family 6 [Acidothermus cellulolyticus 11B]	ref|XP_002269271.1|	PREDICTED: hypothetical protein [Vitis vinifera]
scaffold42589	9.67	7.93	12.49	8.4	1-like protein	GO:0005543:	K08286	Unclassified; Cellular Processes and Signaling; Signal transduction mechanisms	gb|ABK52388.1|	glycoside hydrolase, family 6 [Acidothermus cellulolyticus 11B]	dbj|BAB63699.1|	pleckstrin homology (PH) domain-containing protein-like [Oryza sativa Japonica Group] dbj|BAD82314.1| pleckstrin homology (PH) domain-containing protein-like [Oryza sativa Japonica Group] dbj|BAG92994.1| unnamed protein product [Oryza sativa Japonica Group]
scaffold38548	147.29	132.59	118.4	61.34	1-phosphatidylinositol phosphodiesterase-related protein	GO:0043231:GO:0004620:GO:0007165:GO:0044238:GO:0042578:	K01771	Metabolism; Carbohydrate Metabolism; Inositol phosphate metabolism [PATH:ko00562]	ref|NP_652552.1|	CG13990 [Drosophila melanogaster]	ref|XP_002313726.1|	predicted protein [Populus trichocarpa] gb|EEE87681.1| predicted protein [Populus trichocarpa]
scaffold28858	139.01	91.62	95.27	73.52	1-phosphatidylinositol-3-phosphate 5-kinase	GO:0016307:GO:0048229:GO:0044238:GO:0044237:GO:0006996:GO:0005488:	K00889	Metabolism; Carbohydrate Metabolism; Inositol phosphate metabolism [PATH:ko00562] Environmental Information Processing; Signal Transduction; Phosphatidylinositol signaling system [PATH:ko04070] Cellular Processes; Transport and Catabolism; Endocytosis [PATH:ko04144] Cellular Processes; Cell Motility; Regulation of actin cytoskeleton [PATH:ko04810] Organismal Systems; Immune System; Fc gamma R-med…		gb|EEC83612.1|	hypothetical protein OsI_29312 [Oryza sativa Indica Group]
scaffold1376	134.41	73.56	65.67	165.1	1-phosphatidylinositol-3-phosphate 5-kinase	GO:0016307:GO:0043231:GO:0048229:GO:0044238:GO:0044237:GO:0005488:GO:0006996:	K00889	Metabolism; Carbohydrate Metabolism; Inositol phosphate metabolism [PATH:ko00562] Environmental Information Processing; Signal Transduction; Phosphatidylinositol signaling system [PATH:ko04070] Cellular Processes; Transport and Catabolism; Endocytosis [PATH:ko04144] Cellular Processes; Cell Motility; Regulation of actin cytoskeleton [PATH:ko04810] Organismal Systems; Immune System; Fc gamma R-med…		ref|XP_002271263.1|	PREDICTED: hypothetical protein [Vitis vinifera]
scaffold23279	21.63	29.07	24.05	18.06	1-phosphatidylinositol-3-phosphate 5-kinase	GO:0016307:GO:0048229:GO:0044237:GO:0006996:	K00889	Metabolism; Carbohydrate Metabolism; Inositol phosphate metabolism [PATH:ko00562] Environmental Information Processing; Signal Transduction; Phosphatidylinositol signaling system [PATH:ko04070] Cellular Processes; Transport and Catabolism; Endocytosis [PATH:ko04144] Cellular Processes; Cell Motility; Regulation of actin cytoskeleton [PATH:ko04810] Organismal Systems; Immune System; Fc gamma R-med…		ref|XP_002445523.1|	hypothetical protein SORBIDRAFT_07g020930 [Sorghum bicolor] gb|EES15018.1| hypothetical protein SORBIDRAFT_07g020930 [Sorghum bicolor]
scaffold43257	10.13	3.52	2.77	5.88	1-phosphatidylinositol-3-phosphate 5-kinase	GO:0016307:GO:0046488:GO:0048229:GO:0046914:GO:0006796:GO:0006996:	K00889	Metabolism; Carbohydrate Metabolism; Inositol phosphate metabolism [PATH:ko00562] Environmental Information Processing; Signal Transduction; Phosphatidylinositol signaling system [PATH:ko04070] Cellular Processes; Transport and Catabolism; Endocytosis [PATH:ko04144] Cellular Processes; Cell Motility; Regulation of actin cytoskeleton [PATH:ko04810] Organismal Systems; Immune System; Fc gamma R-med…		emb|CBI35800.3|	unnamed protein product [Vitis vinifera]
scaffold45483	212.2	123.78	154.01	122.67	2 protease	GO:0031981:GO:0004175:GO:0019538:GO:0006351:GO:0009536:GO:0003676:	K08784	Metabolism; Enzyme Families; Peptidases [BR:ko01002] Genetic Information Processing; Folding, Sorting and Degradation; Chaperones and folding catalysts [BR:ko03110]		gb|EAY87490.1|	hypothetical protein OsI_08898 [Oryza sativa Indica Group]
scaffold35507	0	0.44	0	0.42	2 protease	GO:0031981:GO:0004175:GO:0009765:GO:0009532:GO:0019538:GO:0009534:	K08784	Metabolism; Enzyme Families; Peptidases [BR:ko01002] Genetic Information Processing; Folding, Sorting and Degradation; Chaperones and folding catalysts [BR:ko03110]	gb|ABH65273.1|	Sequence 4 from patent US 7026465	ref|XP_002270247.1|	PREDICTED: hypothetical protein [Vitis vinifera]
scaffold1121	3.22	1.76	2.31	1.26	20-like protein	GO:0010467:GO:0003676:		gb|AAN14054.2|	CG31439 [Drosophila melanogaster]	ref|XP_002270418.1|	PREDICTED: hypothetical protein isoform 1 [Vitis vinifera]
scaffold23834	142.69	70.92	67.52	60.5	20s proteasome alpha subunit g	GO:0043231:GO:0004175:GO:0031090:GO:0005576:GO:0006950:GO:0019941:GO:0010038:GO:0005839:	K02727	Metabolism; Enzyme Families; Peptidases [BR:ko01002] Genetic Information Processing; Folding, Sorting and Degradation; Proteasome [PATH:ko03050] Genetic Information Processing; Folding, Sorting and Degradation; Proteasome [BR:ko03051]		ref|XP_002299648.1|	predicted protein [Populus trichocarpa] gb|ABK95918.1| unknown [Populus trichocarpa] gb|EEE84453.1| predicted protein [Populus trichocarpa]
scaffold2611	186.88	80.61	64.29	47.89	20s proteasome subunit pac1	GO:0043231:GO:0004175:GO:0005840:GO:0019941:GO:0010038:GO:0005839:	K02728	Metabolism; Enzyme Families; Peptidases [BR:ko01002] Genetic Information Processing; Folding, Sorting and Degradation; Proteasome [PATH:ko03050] Genetic Information Processing; Folding, Sorting and Degradation; Proteasome [BR:ko03051]		ref|XP_002307867.1|	predicted protein [Populus trichocarpa] gb|ABK94128.1| unknown [Populus trichocarpa] gb|EEE91390.1| predicted protein [Populus trichocarpa]
scaffold12969	10.59	11.01	9.25	5.88	20s proteasome subunit pac1	GO:0043231:GO:0004175:GO:0005840:GO:0019941:GO:0010038:GO:0005839:	K02728	Metabolism; Enzyme Families; Peptidases [BR:ko01002] Genetic Information Processing; Folding, Sorting and Degradation; Proteasome [PATH:ko03050] Genetic Information Processing; Folding, Sorting and Degradation; Proteasome [BR:ko03051]		ref|XP_002307867.1|	predicted protein [Populus trichocarpa] gb|ABK94128.1| unknown [Populus trichocarpa] gb|EEE91390.1| predicted protein [Populus trichocarpa]
scaffold3276	185.04	88.98	82.32	78.14	20s proteasome subunit paf1	GO:0016020:GO:0043231:GO:0004175:GO:0010035:GO:0019941:GO:0005839:	K02725	Metabolism; Enzyme Families; Peptidases [BR:ko01002] Genetic Information Processing; Folding, Sorting and Degradation; Proteasome [PATH:ko03050] Genetic Information Processing; Folding, Sorting and Degradation; Proteasome [BR:ko03051]	emb|CAM00182.1|	hypothetical protein [Saccharopolyspora erythraea NRRL 2338]	ref|XP_002510414.1|	proteasome subunit alpha type, putative [Ricinus communis] gb|EEF52601.1| proteasome subunit alpha type, putative [Ricinus communis]
scaffold33676	0.92	0	0	0	23s rrna (uracil-5-)-methyltransferase	GO:0000154:GO:0016741:GO:0009536:	K00599	Metabolism; Amino Acid Metabolism; Histidine metabolism [PATH:ko00340] Metabolism; Amino Acid Metabolism; Tyrosine metabolism [PATH:ko00350] Metabolism; Xenobiotics Biodegradation and Metabolism; Polycyclic aromatic hydrocarbon degradation [PATH:ko00624]		ref|XP_002273563.1|	PREDICTED: hypothetical protein [Vitis vinifera] emb|CBI21362.3| unnamed protein product [Vitis vinifera]
scaffold16640	209.43	160.78	240.96	222.66	24 kda seed maturation protein	GO:0043231:GO:0031410:			gb|ACF06537.1|	24 kDa seed maturation protein [Elaeis guineensis]
scaffold1349	127.96	158.14	117.01	129.39	24 kda seed maturation protein	GO:0043231:GO:0031090:			gb|ACF06462.1|	24 kDa seed maturation protein [Elaeis guineensis]
scaffold15169	143.15	143.6	197.02	205.85	24 kda seed maturation protein	GO:0043231:GO:0031090:			gb|ACF06462.1|	24 kDa seed maturation protein [Elaeis guineensis]
scaffold9543	105.87	59.03	63.36	72.26	24 kda seed maturation protein	GO:0043231:GO:0031090:			gb|ACF06537.1|	24 kDa seed maturation protein [Elaeis guineensis]
scaffold9545	31.3	30.39	21.27	18.91	24 kda seed maturation protein	GO:0043231:GO:0031090:			gb|ACF06537.1|	24 kDa seed maturation protein [Elaeis guineensis]
scaffold16637	5.52	12.33	7.86	9.24	24 kda seed maturation protein	GO:0044464:			gb|ACF06537.1|	24 kDa seed maturation protein [Elaeis guineensis]
C249668	17.95	10.57	21.27	17.64	24 kda seed maturation protein	GO:0044464:			dbj|BAB32723.1|	unknown protein [Oryza sativa Japonica Group] dbj|BAB92114.1| unknown protein [Oryza sativa Japonica Group] gb|EAZ11106.1| hypothetical protein OsJ_00954 [Oryza sativa Japonica Group]
scaffold33787	34.52	9.69	1.39	3.78	24 kda seed maturation protein	GO:0043231:			gb|EAY98925.1|	hypothetical protein OsI_20880 [Oryza sativa Indica Group] gb|EEE64601.1| hypothetical protein OsJ_19453 [Oryza sativa Japonica Group]
scaffold30156	0.46	0.44	0.92	0.84	24 kda seed maturation protein	GO:0043231:GO:0031090:			gb|ACF06537.1|	24 kDa seed maturation protein [Elaeis guineensis]
scaffold826	37.28	42.73	86.02	75.62	24-methylenesterol c-methyltransferase 2	GO:0006694:GO:0043231:GO:0008757:GO:0010948:GO:0031410:GO:0006730:GO:0003002:GO:0016049:GO:0008169:	K08242	Metabolism; Lipid Metabolism; Steroid biosynthesis [PATH:ko00100]	gb|AAC47557.1|	insect intestinal mucin IIM22 [Trichoplusia ni]	ref|NP_001149131.1|	24-methylenesterol C-methyltransferase 2 [Zea mays] gb|ACG34324.1| 24-methylenesterol C-methyltransferase 2 [Zea mays]
scaffold827	3.68	4.4	16.19	7.56	24-methylenesterol c-methyltransferase 2	GO:0006694:GO:0043231:GO:0008757:GO:0010948:GO:0031410:GO:0006730:GO:0003002:GO:0016049:GO:0008169:	K08242	Metabolism; Lipid Metabolism; Steroid biosynthesis [PATH:ko00100]	gb|AAC47557.1|	insect intestinal mucin IIM22 [Trichoplusia ni]	gb|ACN25784.1|	unknown [Zea mays] gb|ACN34032.1| unknown [Zea mays]
scaffold27083	15.19	58.59	109.15	151.66	24-sterol c-methyltransferase	GO:0043231:GO:0006694:GO:0003006:GO:0006730:GO:0008169:	K00559	Metabolism; Lipid Metabolism; Steroid biosynthesis [PATH:ko00100]		emb|CBI24934.3|	unnamed protein product [Vitis vinifera]
scaffold43202	61.22	44.05	73.54	86.12	24-sterol c-methyltransferase	GO:0043231:GO:0006694:GO:0003006:GO:0006730:GO:0008169:	K00559	Metabolism; Lipid Metabolism; Steroid biosynthesis [PATH:ko00100]		emb|CBX33151.1|	sterol 24-C-methyltransferase 1 [Dioscorea zingiberensis]
scaffold13302	5.52	6.61	4.16	8.82	24-sterol c-methyltransferase	GO:0043231:GO:0006694:GO:0003006:GO:0006730:GO:0008169:	K00559	Metabolism; Lipid Metabolism; Steroid biosynthesis [PATH:ko00100]		emb|CBX33151.1|	sterol 24-C-methyltransferase 1 [Dioscorea zingiberensis]
scaffold41071	143.61	234.34	179.91	104.61	26s protease regulatory subunit 6b	GO:0043231:GO:0032559:GO:0030312:GO:0017111:GO:0005838:GO:0019941:	K03063	Genetic Information Processing; Folding, Sorting and Degradation; Proteasome [PATH:ko03050] Genetic Information Processing; Folding, Sorting and Degradation; Proteasome [BR:ko03051]		ref|NP_001150600.1|	LOC100284233 [Zea mays] gb|ACG39710.1| 26S protease regulatory subunit 6B [Zea mays] gb|ACN34580.1| unknown [Zea mays] gb|ACN36183.1| unknown [Zea mays]
scaffold16141	137.63	131.27	165.11	184.01	26s protease regulatory subunit 6b	GO:0043231:GO:0032559:GO:0030312:GO:0017111:GO:0005838:GO:0019941:	K03063	Genetic Information Processing; Folding, Sorting and Degradation; Proteasome [PATH:ko03050] Genetic Information Processing; Folding, Sorting and Degradation; Proteasome [BR:ko03051]	dbj|BAA36223.1|	chitinase [Emericella nidulans]	ref|XP_002276130.1|	PREDICTED: hypothetical protein [Vitis vinifera]
scaffold16797	25.78	44.05	34.22	25.63	26s proteasome non-atpase regulatory subunit 14	GO:0043231:GO:0006970:GO:0070011:GO:0043169:GO:0043161:GO:0061135:GO:0043234:GO:0051439:GO:0010952:GO:0032403:	K03030	Metabolism; Enzyme Families; Peptidases [BR:ko01002] Genetic Information Processing; Folding, Sorting and Degradation; Ubiquitin system [BR:ko04121] Genetic Information Processing; Folding, Sorting and Degradation; Proteasome [PATH:ko03050] Genetic Information Processing; Folding, Sorting and Degradation; Proteasome [BR:ko03051]		gb|ABK95816.1|	unknown [Populus trichocarpa]
scaffold16798	26.7	33.04	43.94	22.69	26s proteasome non-atpase regulatory subunit 14	GO:0043231:GO:0006970:GO:0070011:GO:0043169:GO:0043161:GO:0061135:GO:0043234:GO:0051439:GO:0010952:GO:0032403:	K03030	Metabolism; Enzyme Families; Peptidases [BR:ko01002] Genetic Information Processing; Folding, Sorting and Degradation; Ubiquitin system [BR:ko04121] Genetic Information Processing; Folding, Sorting and Degradation; Proteasome [PATH:ko03050] Genetic Information Processing; Folding, Sorting and Degradation; Proteasome [BR:ko03051]		gb|ABK95816.1|	unknown [Populus trichocarpa]
scaffold15744	19.79	51.1	34.69	26.89	26s proteasome non-atpase regulatory subunit 5	GO:0031090:	K06692	Genetic Information Processing; Folding, Sorting and Degradation; Proteasome [BR:ko03051]		ref|NP_001145467.1|	hypothetical protein LOC100278856 [Zea mays] gb|ACG47786.1| hypothetical protein [Zea mays]
scaffold15747	0.92	12.77	15.26	14.7	26s proteasome non-atpase regulatory subunit 5	GO:0031090:	K06692	Genetic Information Processing; Folding, Sorting and Degradation; Proteasome [BR:ko03051]		ref|XP_002532239.1|	26S proteasome non-ATPase regulatory subunit, putative [Ricinus communis] gb|EEF30133.1| 26S proteasome non-ATPase regulatory subunit, putative [Ricinus communis]
scaffold40868	25.78	44.93	50.41	23.11	26s proteasome non-atpase regulatory subunit 9	GO:0007165:	K06693	Genetic Information Processing; Folding, Sorting and Degradation; Proteasome [BR:ko03051]		ref|NP_001063197.1|	Os09g0420600 [Oryza sativa Japonica Group] dbj|BAD33496.1| 26S proteasome regulatory subunit-like protein [Oryza sativa Japonica Group] dbj|BAF25111.1| Os09g0420600 [Oryza sativa Japonica Group]
C255842	88.84	193.82	223.85	271.81	26s proteasome regulatory particle non-atpase subunit12	GO:0006950:GO:0009526:GO:0005838:GO:0009718:GO:0048827:GO:0006511:GO:0009646:GO:0009725:GO:0009793:GO:0043623:	K03031	Genetic Information Processing; Folding, Sorting and Degradation; Proteasome [PATH:ko03050] Genetic Information Processing; Folding, Sorting and Degradation; Proteasome [BR:ko03051]		gb|EEC81937.1|	hypothetical protein OsI_25803 [Oryza sativa Indica Group]
scaffold42748	124.28	113.65	134.12	138.22	26s proteasome regulatory particle non-atpase subunit12	GO:0016020:GO:0043231:GO:0046872:GO:0031410:GO:0019538:GO:0022624:	K03031	Genetic Information Processing; Folding, Sorting and Degradation; Proteasome [PATH:ko03050] Genetic Information Processing; Folding, Sorting and Degradation; Proteasome [BR:ko03051]	gb|EAA66095.1|	hypothetical protein AN0222.2 [Aspergillus nidulans FGSC A4]	gb|EEC81937.1|	hypothetical protein OsI_25803 [Oryza sativa Indica Group]
scaffold17513	63.52	118.93	102.21	78.14	26s proteasome regulatory particle triple-a atpase subunit4	GO:0031981:GO:0016020:GO:0032559:GO:0030312:GO:0017111:GO:0005838:GO:0019941:	K03064	Genetic Information Processing; Folding, Sorting and Degradation; Proteasome [PATH:ko03050] Genetic Information Processing; Folding, Sorting and Degradation; Proteasome [BR:ko03051]		ref|XP_002510440.1|	26S protease regulatory subunit S10b, putative [Ricinus communis] gb|EEF52627.1| 26S protease regulatory subunit S10b, putative [Ricinus communis]
scaffold12856	45.11	40.53	56.42	70.58	26s proteasome regulatory particle triple-a atpase subunit4	GO:0031981:GO:0016020:GO:0032559:GO:0030312:GO:0017111:GO:0005838:GO:0019941:	K03064	Genetic Information Processing; Folding, Sorting and Degradation; Proteasome [PATH:ko03050] Genetic Information Processing; Folding, Sorting and Degradation; Proteasome [BR:ko03051]		ref|XP_002306121.1|	predicted protein [Populus trichocarpa] gb|EEE86632.1| predicted protein [Populus trichocarpa]
scaffold36422	219.1	149.77	124.41	115.53	26s proteasome regulatory particle triple-a atpase subunit5a	GO:0016020:GO:0043231:GO:0019941:GO:0005838:GO:0005515:GO:0032559:GO:0048229:GO:0017111:GO:0009757:	K03065	Genetic Information Processing; Folding, Sorting and Degradation; Proteasome [PATH:ko03050] Genetic Information Processing; Folding, Sorting and Degradation; Proteasome [BR:ko03051]		ref|XP_002271397.1|	PREDICTED: hypothetical protein [Vitis vinifera] emb|CBI26046.3| unnamed protein product [Vitis vinifera]
scaffold40928	1.84	2.64	2.77	1.26	26s proteasome regulatory particle triple-a atpase subunit5a	GO:0016020:GO:0043231:GO:0019941:GO:0005838:GO:0005515:GO:0032559:GO:0048229:GO:0017111:GO:0009757:	K03065	Genetic Information Processing; Folding, Sorting and Degradation; Proteasome [PATH:ko03050] Genetic Information Processing; Folding, Sorting and Degradation; Proteasome [BR:ko03051]		ref|XP_002330164.1|	predicted protein [Populus trichocarpa] gb|EEF08751.1| predicted protein [Populus trichocarpa]
scaffold24775	77.79	201.3	230.32	143.68	26s proteasome regulatory particle triple-a atpase subunit6	GO:0016020:GO:0043231:GO:0032559:GO:0017111:GO:0005838:GO:0019941:	K03066	Genetic Information Processing; Folding, Sorting and Degradation; Proteasome [PATH:ko03050] Genetic Information Processing; Folding, Sorting and Degradation; Proteasome [BR:ko03051]		ref|XP_002284747.1|	PREDICTED: hypothetical protein [Vitis vinifera] emb|CBI20968.3| unnamed protein product [Vitis vinifera]
C257958	60.3	74.88	23.59	17.22	26s proteasome regulatory subunit	GO:0009856:GO:0043231:GO:0007275:GO:0043234:GO:0006412:	K03249	Genetic Information Processing; Translation; Translation factors [BR:ko03012] Genetic Information Processing; Translation; RNA transport [PATH:ko03013]		ref|XP_002279347.1|	PREDICTED: hypothetical protein [Vitis vinifera] emb|CBI31529.3| unnamed protein product [Vitis vinifera]
scaffold14692	387.11	234.34	135.51	123.51	26s proteasome regulatory subunit n2	GO:0016020:GO:0043231:GO:0031410:GO:0005838:GO:0019941:GO:0009894:	K03032	Genetic Information Processing; Folding, Sorting and Degradation; Proteasome [PATH:ko03050] Genetic Information Processing; Folding, Sorting and Degradation; Proteasome [BR:ko03051]		gb|EAZ31924.1|	hypothetical protein OsJ_16095 [Oryza sativa Japonica Group]
scaffold7179	132.1	104.84	98.05	98.31	26s proteasome regulatory subunit n3	GO:0016020:GO:0043231:GO:0003006:GO:0043234:GO:0019941:GO:0005488:GO:0009894:	K03033	Genetic Information Processing; Folding, Sorting and Degradation; Proteasome [PATH:ko03050] Genetic Information Processing; Folding, Sorting and Degradation; Proteasome [BR:ko03051]		ref|XP_002521275.1|	26S proteasome regulatory subunit S3, putative [Ricinus communis] gb|EEF41131.1| 26S proteasome regulatory subunit S3, putative [Ricinus communis]
scaffold7181	57.08	41.41	35.61	34.03	26s proteasome regulatory subunit n3	GO:0016020:GO:0043231:GO:0003006:GO:0043234:GO:0019941:GO:0005488:GO:0009894:	K03033	Genetic Information Processing; Folding, Sorting and Degradation; Proteasome [PATH:ko03050] Genetic Information Processing; Folding, Sorting and Degradation; Proteasome [BR:ko03051]		ref|XP_002279715.1|	PREDICTED: hypothetical protein [Vitis vinifera]
C261032	84.69	240.07	306.63	287.36	26s proteasome regulatory subunit n5	GO:0043231:GO:0046872:GO:0003006:GO:0006412:GO:0005838:GO:0032501:GO:0019941:	K03035	Genetic Information Processing; Folding, Sorting and Degradation; Proteasome [PATH:ko03050] Genetic Information Processing; Folding, Sorting and Degradation; Proteasome [BR:ko03051]		gb|ACF06585.1|	26S proteasome subunit RPN5b [Elaeis guineensis]
scaffold28161	8.29	11.89	12.49	11.34	26s proteasome regulatory subunit n5	GO:0043231:GO:0008135:GO:0003006:GO:0046914:GO:0005838:GO:0019941:GO:0006412:GO:0032501:	K03035	Genetic Information Processing; Folding, Sorting and Degradation; Proteasome [PATH:ko03050] Genetic Information Processing; Folding, Sorting and Degradation; Proteasome [BR:ko03051]		gb|ACF06585.1|	26S proteasome subunit RPN5b [Elaeis guineensis]
scaffold43616	45.11	96.91	111.92	75.62	26s proteasome regulatory subunit n8	GO:0043231:GO:0009887:GO:0003006:GO:0005838:GO:0019941:	K03038	Genetic Information Processing; Folding, Sorting and Degradation; Proteasome [PATH:ko03050] Genetic Information Processing; Folding, Sorting and Degradation; Proteasome [BR:ko03051]		gb|ACF06631.1|	26S proteasome regulatory particle non-ATPase subunit 8 [Elaeis guineensis]
scaffold16818	86.54	83.69	123.95	70.58	26s proteasome regulatory subunit n8	GO:0043231:GO:0009887:GO:0003006:GO:0005838:GO:0019941:	K03038	Genetic Information Processing; Folding, Sorting and Degradation; Proteasome [PATH:ko03050] Genetic Information Processing; Folding, Sorting and Degradation; Proteasome [BR:ko03051]		gb|ACF06631.1|	26S proteasome regulatory particle non-ATPase subunit 8 [Elaeis guineensis]
scaffold32656	17.49	37.44	39.77	26.47	26s proteasome regulatory subunit n9	GO:0043231:GO:0005838:GO:0019941:	K03039	Genetic Information Processing; Folding, Sorting and Degradation; Proteasome [PATH:ko03050] Genetic Information Processing; Folding, Sorting and Degradation; Proteasome [BR:ko03051]		ref|XP_002326753.1|	predicted protein [Populus trichocarpa] gb|EEE72552.1| predicted protein [Populus trichocarpa]
scaffold26807	1.38	3.52	0.92	2.1	26s proteasome regulatory subunit n9	GO:0043231:GO:0005838:GO:0019941:	K03039	Genetic Information Processing; Folding, Sorting and Degradation; Proteasome [PATH:ko03050] Genetic Information Processing; Folding, Sorting and Degradation; Proteasome [BR:ko03051]		ref|XP_002275168.1|	PREDICTED: hypothetical protein [Vitis vinifera]
scaffold12113	1.38	1.32	2.31	1.26	26s proteasome regulatory subunit n9	GO:0043231:GO:0005838:GO:0019941:	K03039	Genetic Information Processing; Folding, Sorting and Degradation; Proteasome [PATH:ko03050] Genetic Information Processing; Folding, Sorting and Degradation; Proteasome [BR:ko03051]		ref|XP_002275168.1|	PREDICTED: hypothetical protein [Vitis vinifera]
scaffold26810	0	0	3.24	0.84	26s proteasome regulatory subunit n9	GO:0043231:GO:0005838:GO:0019941:	K03039	Genetic Information Processing; Folding, Sorting and Degradation; Proteasome [PATH:ko03050] Genetic Information Processing; Folding, Sorting and Degradation; Proteasome [BR:ko03051]		emb|CBI33798.3|	unnamed protein product [Vitis vinifera]
scaffold44790	0	0	0.92	0	26s proteasome regulatory subunit-like protein	GO:0044464:GO:0048856:			gb|EFQ33465.1|	hypothetical protein GLRG_08744 [Glomerella graminicola M1.001]
scaffold9602	74.11	830.76	839.88	437.34	26s proteasome subunit 4	GO:0016020:GO:0043231:GO:0048507:GO:0043248:GO:0006950:GO:0048527:GO:0005838:GO:0009887:GO:0006511:GO:0032559:GO:0017111:GO:0010038:GO:0010015:	K03062	Genetic Information Processing; Folding, Sorting and Degradation; Proteasome [PATH:ko03050] Genetic Information Processing; Folding, Sorting and Degradation; Proteasome [BR:ko03051]		ref|XP_002526219.1|	26S protease regulatory subunit, putative [Ricinus communis] gb|EEF36160.1| 26S protease regulatory subunit, putative [Ricinus communis]
scaffold37280	6.9	2.2	6.47	6.3	26s proteasome subunit 4	GO:0016020:GO:0043231:GO:0048507:GO:0043248:GO:0006950:GO:0048527:GO:0005838:GO:0009887:GO:0006511:GO:0032559:GO:0017111:GO:0010038:GO:0010015:	K03062	Genetic Information Processing; Folding, Sorting and Degradation; Proteasome [PATH:ko03050] Genetic Information Processing; Folding, Sorting and Degradation; Proteasome [BR:ko03051]		ref|XP_002526219.1|	26S protease regulatory subunit, putative [Ricinus communis] gb|EEF36160.1| 26S protease regulatory subunit, putative [Ricinus communis]
scaffold3311	82.39	187.21	200.26	170.57	26s proteasome subunit rpn6a	GO:0043231:GO:0043234:GO:0019941:GO:0010038:	K03036	Genetic Information Processing; Folding, Sorting and Degradation; Proteasome [PATH:ko03050] Genetic Information Processing; Folding, Sorting and Degradation; Proteasome [BR:ko03051]		ref|XP_002311105.1|	predicted protein [Populus trichocarpa] gb|EEE88472.1| predicted protein [Populus trichocarpa]
scaffold38653	0.92	1.76	2.77	0.42	26s proteasome subunit rpn6a	GO:0043231:GO:0043234:GO:0019941:GO:0010038:	K03036	Genetic Information Processing; Folding, Sorting and Degradation; Proteasome [PATH:ko03050] Genetic Information Processing; Folding, Sorting and Degradation; Proteasome [BR:ko03051]		ref|XP_002311105.1|	predicted protein [Populus trichocarpa] gb|EEE88472.1| predicted protein [Populus trichocarpa]
scaffold29676	0.46	2.2	0	0.42	27-like protein	GO:0043231:GO:0016740:	K06638	Genetic Information Processing; Replication and Repair; Chromosome [BR:ko03036] Cellular Processes; Cell Growth and Death; Cell cycle [PATH:ko04110] Organismal Systems; Endocrine System; Progesterone-mediated oocyte maturation [PATH:ko04914]	ref|NP_594130.1|	chitinase (predicted) [Schizosaccharomyces pombe]	gb|EAZ14355.1|	hypothetical protein OsJ_04275 [Oryza sativa Japonica Group]
scaffold44725	19.33	25.99	31.91	27.31	2-alkenal reductase	GO:0016020:GO:0008152:GO:0006950:GO:0016628:GO:0010038:GO:0005488:GO:0044444:	K08070	Unclassified; Metabolism; Others	gb|ACN28438.1|	unknown [Zea mays]	ref|XP_002265626.1|	PREDICTED: hypothetical protein [Vitis vinifera] emb|CBI17880.3| unnamed protein product [Vitis vinifera]
scaffold17073	4.14	4.85	0	15.54	2-alkenal reductase	GO:0050661:GO:0044424:GO:0006720:GO:0046914:GO:0016628:	K08070	Unclassified; Metabolism; Others	gb|ACN28438.1|	unknown [Zea mays]	ref|XP_002267164.1|	PREDICTED: hypothetical protein [Vitis vinifera]
scaffold12966	0	3.08	8.32	3.78	2-c-methyl-d-erythritol 4-phosphate cytidyltransferase	GO:0006721:GO:0070567:GO:0006090:GO:0031410:GO:0009532:	K00991	Metabolism; Metabolism of Terpenoids and Polyketides; Terpenoid backbone biosynthesis [PATH:ko00900]		dbj|BAF98292.1|	2-C-methyl-D-erythritol 4-phosphate cytidylyltransferase [Hevea brasiliensis]
scaffold39689	3.22	34.36	41.62	29.83	2c-methyl-d-erythritol -cyclodiphosphate synthase	GO:0016849:GO:0006090:GO:0009532:GO:0016109:GO:0006779:	K01770	Metabolism; Metabolism of Terpenoids and Polyketides; Terpenoid backbone biosynthesis [PATH:ko00900]		gb|EAZ24186.1|	hypothetical protein OsJ_07932 [Oryza sativa Japonica Group]
C236054	2.3	10.13	11.56	13.86	2c-methyl-d-erythritol -cyclodiphosphate synthase	GO:0016849:GO:0006090:GO:0009532:GO:0016109:GO:0006779:	K01770	Metabolism; Metabolism of Terpenoids and Polyketides; Terpenoid backbone biosynthesis [PATH:ko00900]		ref|NP_001144085.1|	hypothetical protein LOC100276918 [Zea mays] gb|ACG37824.1| hypothetical protein [Zea mays]
scaffold31557	33.14	22.91	24.05	23.11	2-dehydro-3-deoxyphosphooctonate aldolase	GO:0016765:GO:0043231:GO:0009103:GO:0045489:	K01627	Metabolism; Glycan Biosynthesis and Metabolism; Lipopolysaccharide biosynthesis [PATH:ko00540] Metabolism; Glycan Biosynthesis and Metabolism; Lipopolysaccharide biosynthesis proteins [BR:ko01005]		sp|O50044.1|KDSA_PEA	RecName: Full=2-dehydro-3-deoxyphosphooctonate aldolase; AltName: Full=3-deoxy-D-manno-octulosonic acid 8-phosphate synthase; AltName: Full=KDO-8-phosphate synthase; Short=KDO 8-P synthase; Short=KDOPS; AltName: Full=Phospho-2-dehydro-3-deoxyoctonate aldolase emb|CAA74644.1| 3-deoxy-D-manno-2-octulosonate-8-phosphate synthase [Pisum sativum] emb|CAA74645.1| 3-deoxy-D-manno-2-octulosonate-8-phosph…
scaffold30506	0	0	0	0	2fe-2s ferredoxin-like protein	GO:0009536:GO:0051540:			ref|NP_001063661.2|	Os09g0514600 [Oryza sativa Japonica Group] dbj|BAD34428.1| unknown protein [Oryza sativa Japonica Group] gb|EAZ09743.1| hypothetical protein OsI_32031 [Oryza sativa Indica Group] gb|EAZ45355.1| hypothetical protein OsJ_30000 [Oryza sativa Japonica Group] dbj|BAF25575.2| Os09g0514600 [Oryza sativa Japonica Group]
scaffold5024	51.55	255.92	271.02	148.3	2-hydroxy-3-oxopropionate reductase	GO:0016616:GO:0006007:GO:0006950:GO:0009081:GO:0048037:GO:0044444:	K00020	Metabolism; Amino Acid Metabolism; Valine, leucine and isoleucine degradation [PATH:ko00280]	gb|EAA57970.1|	hypothetical protein AN6184.2 [Aspergillus nidulans FGSC A4]	ref|NP_001047154.1|	Os02g0562700 [Oryza sativa Japonica Group] gb|AAO72678.1| gamma hydroxybutyrate dehydrogenase-like protein [Oryza sativa Japonica Group] dbj|BAC78559.1| hypothetical protein [Oryza sativa Japonica Group] dbj|BAD15576.1| putative gamma hydroxybutyrate dehydrogenase [Oryza sativa Japonica Group] dbj|BAF09068.1| Os02g0562700 [Oryza sativa Japonica Group] dbj|BAG96471.1| unnamed protein product [Oryz…
scaffold29730	58.92	35.68	6.47	88.22	2-interacting protein vip1	GO:0043231:GO:0003677:GO:0009267:GO:0009292:GO:0006351:GO:0019901:GO:0001071:GO:0006913:GO:0015698:GO:0045595:			ref|NP_001066224.1|	Os12g0162500 [Oryza sativa Japonica Group] gb|ABA96550.1| bZIP transcriptional activator RSG, putative, expressed [Oryza sativa (japonica cultivar-group)] dbj|BAF29243.1| Os12g0162500 [Oryza sativa Japonica Group] gb|EAZ19738.1| hypothetical protein OsJ_35315 [Oryza sativa Japonica Group]
scaffold38944	29.46	21.58	21.74	41.17	2-interacting protein vip1	GO:0043231:GO:0003677:GO:0009267:GO:0009292:GO:0006351:GO:0019901:GO:0001071:GO:0006913:GO:0015698:GO:0045595:			ref|NP_001066224.1|	Os12g0162500 [Oryza sativa Japonica Group] gb|ABA96550.1| bZIP transcriptional activator RSG, putative, expressed [Oryza sativa (japonica cultivar-group)] dbj|BAF29243.1| Os12g0162500 [Oryza sativa Japonica Group] gb|EAZ19738.1| hypothetical protein OsJ_35315 [Oryza sativa Japonica Group]
scaffold43416	4.6	1.32	1.39	2.52	2-interacting protein vip1	GO:0050794:GO:0043231:GO:0006810:GO:0003677:GO:0005515:GO:0006950:GO:0006351:			ref|NP_001141497.1|	hypothetical protein LOC100273609 [Zea mays] gb|ACF86492.1| unknown [Zea mays]
scaffold4402	90.68	59.47	92.96	89.06	2-isopropylmalate synthase	GO:0008652:GO:0006551:GO:0009526:GO:0046912:GO:0016747:	K01649	Metabolism; Carbohydrate Metabolism; Pyruvate metabolism [PATH:ko00620] Metabolism; Amino Acid Metabolism; Valine, leucine and isoleucine biosynthesis [PATH:ko00290]	emb|CAG81986.1|	YALI0C10450p [Yarrowia lipolytica]	gb|ABA91408.1|	2-isopropylmalate synthase B, putative, expressed [Oryza sativa (japonica cultivar-group)] gb|EEE51633.1| hypothetical protein OsJ_32925 [Oryza sativa Japonica Group]
scaffold42742	83.31	97.35	108.69	61.76	2-nitropropane dioxygenase	GO:0008152:GO:0016703:GO:0009608:GO:0010038:	K02371	Metabolism; Lipid Metabolism; Fatty acid biosynthesis [PATH:ko00061] Metabolism; Lipid Metabolism; Lipid biosynthesis proteins [BR:ko01004]		ref|XP_002866603.1|	2-nitropropane dioxygenase family [Arabidopsis lyrata subsp. lyrata] gb|EFH42862.1| 2-nitropropane dioxygenase family [Arabidopsis lyrata subsp. lyrata]
C257520	70.89	75.32	115.62	40.33	2og-fe oxygenase family expressed	GO:0016705:GO:0009699:GO:0051707:	K00475	Metabolism; Biosynthesis of Other Secondary Metabolites; Flavonoid biosynthesis [PATH:ko00941]		ref|NP_001048799.1|	Os03g0122300 [Oryza sativa Japonica Group] gb|ABF93706.1| oxidoreductase, 2OG-Fe oxygenase family protein, expressed [Oryza sativa (japonica cultivar-group)] dbj|BAF10713.1| Os03g0122300 [Oryza sativa Japonica Group] dbj|BAG96661.1| unnamed protein product [Oryza sativa Japonica Group] gb|EEE58240.1| hypothetical protein OsJ_09221 [Oryza sativa Japonica Group]
scaffold2105	10.13	29.07	16.19	54.19	2og-fe oxygenase family expressed	GO:0016705:GO:0009699:GO:0051707:	K00475	Metabolism; Biosynthesis of Other Secondary Metabolites; Flavonoid biosynthesis [PATH:ko00941]		ref|NP_001048799.1|	Os03g0122300 [Oryza sativa Japonica Group] gb|ABF93706.1| oxidoreductase, 2OG-Fe oxygenase family protein, expressed [Oryza sativa (japonica cultivar-group)] dbj|BAF10713.1| Os03g0122300 [Oryza sativa Japonica Group] dbj|BAG96661.1| unnamed protein product [Oryza sativa Japonica Group] gb|EEE58240.1| hypothetical protein OsJ_09221 [Oryza sativa Japonica Group]
scaffold44799	23.01	15.42	24.51	20.17	2og-fe oxygenase family expressed	GO:0016705:GO:0009699:GO:0051707:	K00475	Metabolism; Biosynthesis of Other Secondary Metabolites; Flavonoid biosynthesis [PATH:ko00941]		ref|NP_001048799.1|	Os03g0122300 [Oryza sativa Japonica Group] gb|ABF93706.1| oxidoreductase, 2OG-Fe oxygenase family protein, expressed [Oryza sativa (japonica cultivar-group)] dbj|BAF10713.1| Os03g0122300 [Oryza sativa Japonica Group] dbj|BAG96661.1| unnamed protein product [Oryza sativa Japonica Group] gb|EEE58240.1| hypothetical protein OsJ_09221 [Oryza sativa Japonica Group]
scaffold45485	1.38	12.33	6.01	1.68	2og-fe oxygenase family expressed	GO:0016705:GO:0009699:GO:0051707:	K00475	Metabolism; Biosynthesis of Other Secondary Metabolites; Flavonoid biosynthesis [PATH:ko00941]		ref|NP_001048799.1|	Os03g0122300 [Oryza sativa Japonica Group] gb|ABF93706.1| oxidoreductase, 2OG-Fe oxygenase family protein, expressed [Oryza sativa (japonica cultivar-group)] dbj|BAF10713.1| Os03g0122300 [Oryza sativa Japonica Group] dbj|BAG96661.1| unnamed protein product [Oryza sativa Japonica Group] gb|EEE58240.1| hypothetical protein OsJ_09221 [Oryza sativa Japonica Group]
scaffold30026	21.17	9.25	9.71	16.8	2og-fe oxygenase family expressed	GO:0016705:GO:0009699:GO:0051707:	K05282	Metabolism; Metabolism of Terpenoids and Polyketides; Diterpenoid biosynthesis [PATH:ko00904]		gb|EEE51319.1|	hypothetical protein OsJ_32283 [Oryza sativa Japonica Group]
scaffold30027	3.68	6.17	6.47	3.36	2og-fe oxygenase family expressed	GO:0016705:GO:0009699:GO:0051707:	K05933	Metabolism; Amino Acid Metabolism; Cysteine and methionine metabolism [PATH:ko00270]		gb|EEE61552.1|	hypothetical protein OsJ_15896 [Oryza sativa Japonica Group]
scaffold37824	1.84	6.17	0.92	9.66	2og-fe oxygenase family expressed	GO:0016705:GO:0009699:GO:0051707:	K00475	Metabolism; Biosynthesis of Other Secondary Metabolites; Flavonoid biosynthesis [PATH:ko00941]		ref|NP_001048799.1|	Os03g0122300 [Oryza sativa Japonica Group] gb|ABF93706.1| oxidoreductase, 2OG-Fe oxygenase family protein, expressed [Oryza sativa (japonica cultivar-group)] dbj|BAF10713.1| Os03g0122300 [Oryza sativa Japonica Group] dbj|BAG96661.1| unnamed protein product [Oryza sativa Japonica Group] gb|EEE58240.1| hypothetical protein OsJ_09221 [Oryza sativa Japonica Group]
scaffold22400	0	0	0	0	2og-fe oxygenase family expressed	GO:0008152:GO:0046914:GO:0003824:	K04124	Metabolism; Metabolism of Terpenoids and Polyketides; Diterpenoid biosynthesis [PATH:ko00904]		gb|EEE58851.1|	hypothetical protein OsJ_10442 [Oryza sativa Japonica Group]
scaffold41762	2.3	2.2	2.77	1.26	2og-fe oxygenase family pro	GO:0003824:			ref|XP_002320350.1|	predicted protein [Populus trichocarpa] gb|EEE98665.1| predicted protein [Populus trichocarpa]
scaffold14583	102.65	100.87	68.45	14.7	2og-fe oxygenase family protein	GO:0009628:			ref|XP_002441065.1|	hypothetical protein SORBIDRAFT_09g019740 [Sorghum bicolor] gb|EES19495.1| hypothetical protein SORBIDRAFT_09g019740 [Sorghum bicolor]
scaffold16335	62.6	53.74	89.26	54.19	2og-fe oxygenase family protein	GO:0016491:	K05282	Metabolism; Metabolism of Terpenoids and Polyketides; Diterpenoid biosynthesis [PATH:ko00904]		ref|XP_002298482.1|	20G-Fe(II) oxidoreductase [Populus trichocarpa] gb|ABK95776.1| unknown [Populus trichocarpa] gb|EEE83287.1| 20G-Fe(II) oxidoreductase [Populus trichocarpa]
C257306	55.24	33.04	37	31.51	2og-fe oxygenase family protein	GO:0043231:GO:0019471:GO:0031410:GO:0019842:GO:0046914:GO:0019798:	K00472	Metabolism; Amino Acid Metabolism; Arginine and proline metabolism [PATH:ko00330]		ref|XP_002516833.1|	prolyl 4-hydroxylase alpha subunit, putative [Ricinus communis] gb|EEF45447.1| prolyl 4-hydroxylase alpha subunit, putative [Ricinus communis]
scaffold26706	4.14	6.17	6.01	12.18	2og-fe oxygenase family protein	GO:0016705:GO:0019471:GO:0031410:GO:0019842:GO:0046914:	K00472	Metabolism; Amino Acid Metabolism; Arginine and proline metabolism [PATH:ko00330]		gb|EAZ28670.1|	hypothetical protein OsJ_12681 [Oryza sativa Japonica Group]
C259452	0.92	3.96	2.31	13.02	2og-fe oxygenase family protein	GO:0016705:GO:0008152:GO:0046914:	K00475	Metabolism; Biosynthesis of Other Secondary Metabolites; Flavonoid biosynthesis [PATH:ko00941]		ref|XP_002278004.1|	PREDICTED: hypothetical protein [Vitis vinifera] emb|CBI34621.3| unnamed protein product [Vitis vinifera]
scaffold26707	1.84	0	0.46	0.42	2og-fe oxygenase family protein	GO:0016705:GO:0019471:GO:0031410:GO:0019842:GO:0046914:	K00472	Metabolism; Amino Acid Metabolism; Arginine and proline metabolism [PATH:ko00330]		gb|EAZ28670.1|	hypothetical protein OsJ_12681 [Oryza sativa Japonica Group]
scaffold26708	0.92	0	0.92	2.1	2og-fe oxygenase family protein	GO:0016705:GO:0019471:GO:0031410:GO:0019842:GO:0046914:	K00472	Metabolism; Amino Acid Metabolism; Arginine and proline metabolism [PATH:ko00330]		gb|EAZ28670.1|	hypothetical protein OsJ_12681 [Oryza sativa Japonica Group]
C249720	94.36	41.85	55.5	81.92	2-on-2 hemoglobin	GO:0022892:GO:0015669:GO:0005506:GO:0006950:GO:0009725:			gb|AAK55410.1|AF376063_1	2-on-2 hemoglobin [Hordeum vulgare]
scaffold45502	3.68	0.44	2.31	0.42	2-oxoglutarate and fe -dependent oxygenase domain-containing protein	GO:0043231:GO:0005488:GO:0016491:	K08134	Metabolism; Glycan Biosynthesis and Metabolism; Proteoglycans [BR:ko00535]		gb|EEE58664.1|	hypothetical protein OsJ_10078 [Oryza sativa Japonica Group]
scaffold12379	38.66	37.44	37.92	76.46	2-oxoglutarate and fe -dependent oxygenase-like protein	GO:0016705:GO:0046914:GO:0009820:	K06892	Unclassified; Poorly Characterized; General function prediction only		dbj|BAD72256.1|	putative oxidoreductase [Oryza sativa Japonica Group] dbj|BAD72265.1| putative oxidoreductase [Oryza sativa Japonica Group] dbj|BAH01620.1| unnamed protein product [Oryza sativa Japonica Group]
scaffold28007	16.11	37	13.87	8.4	2-oxoglutarate and fe -dependent oxygenase-like protein	GO:0008152:GO:0003824:	K10767	Unclassified; Genetic Information Processing; Replication, recombination and repair proteins		ref|NP_001056738.1|	Os06g0138200 [Oryza sativa Japonica Group] dbj|BAD68658.1| oxidoreductase, 2OG-Fe(II) oxygenase family protein-like [Oryza sativa Japonica Group] dbj|BAF18652.1| Os06g0138200 [Oryza sativa Japonica Group]
scaffold45791	23.48	34.36	47.17	42.43	2-oxoglutarate and fe -dependent oxygenase-like protein	GO:0043231:GO:0016705:GO:0019471:GO:0019842:GO:0046914:	K00472	Metabolism; Amino Acid Metabolism; Arginine and proline metabolism [PATH:ko00330]		ref|NP_001159002.1|	prolyl 4-hydroxylase alpha-2 subunit [Zea mays] gb|ACG35031.1| prolyl 4-hydroxylase alpha-2 subunit precursor [Zea mays]
scaffold14002	8.75	24.23	21.27	28.99	2-oxoglutarate and fe -dependent oxygenase-like protein	GO:0043231:GO:0016705:GO:0019471:GO:0005488:	K00472	Metabolism; Amino Acid Metabolism; Arginine and proline metabolism [PATH:ko00330]		ref|XP_002285898.1|	PREDICTED: hypothetical protein [Vitis vinifera] emb|CBI18919.3| unnamed protein product [Vitis vinifera]
scaffold14003	31.3	20.7	34.22	37.81	2-oxoglutarate and fe -dependent oxygenase-like protein	GO:0043231:GO:0016705:GO:0019471:GO:0019842:GO:0046914:	K00472	Metabolism; Amino Acid Metabolism; Arginine and proline metabolism [PATH:ko00330]		ref|NP_001159002.1|	prolyl 4-hydroxylase alpha-2 subunit [Zea mays] gb|ACG35031.1| prolyl 4-hydroxylase alpha-2 subunit precursor [Zea mays]
scaffold14004	47.41	14.54	12.49	22.27	2-oxoglutarate and fe -dependent oxygenase-like protein	GO:0043231:GO:0016705:GO:0019471:GO:0005488:	K00472	Metabolism; Amino Acid Metabolism; Arginine and proline metabolism [PATH:ko00330]		ref|XP_002285898.1|	PREDICTED: hypothetical protein [Vitis vinifera] emb|CBI18919.3| unnamed protein product [Vitis vinifera]
scaffold44690	1.38	9.25	14.8	10.5	2-oxoglutarate and fe -dependent oxygenase-like protein	GO:0008152:GO:0003824:	K10767	Unclassified; Genetic Information Processing; Replication, recombination and repair proteins		gb|ABR16610.1|	unknown [Picea sitchensis]
scaffold19412	1.38	8.37	24.51	0	2-oxoglutarate and fe -dependent oxygenase-like protein	GO:0043231:GO:0016705:GO:0019471:GO:0019842:GO:0046914:	K00472	Metabolism; Amino Acid Metabolism; Arginine and proline metabolism [PATH:ko00330]		ref|NP_001159002.1|	prolyl 4-hydroxylase alpha-2 subunit [Zea mays] gb|ACG35031.1| prolyl 4-hydroxylase alpha-2 subunit precursor [Zea mays]
scaffold19414	0.92	5.29	0.46	15.54	2-oxoglutarate and fe -dependent oxygenase-like protein	GO:0043231:GO:0016705:GO:0019471:GO:0019842:GO:0046914:	K00472	Metabolism; Amino Acid Metabolism; Arginine and proline metabolism [PATH:ko00330]		ref|XP_002453082.1|	hypothetical protein SORBIDRAFT_04g038020 [Sorghum bicolor] gb|EES06058.1| hypothetical protein SORBIDRAFT_04g038020 [Sorghum bicolor]
scaffold38100	3.22	1.76	0.92	1.68	2-oxoglutarate and fe -dependent oxygenase-like protein	GO:0043231:GO:0016705:GO:0019471:GO:0019842:GO:0046914:	K00472	Metabolism; Amino Acid Metabolism; Arginine and proline metabolism [PATH:ko00330]		ref|XP_002285898.1|	PREDICTED: hypothetical protein [Vitis vinifera] emb|CBI18919.3| unnamed protein product [Vitis vinifera]
scaffold36615	0	0	0.46	0	2-oxoglutarate and fe -dependent oxygenase-like protein	GO:0043231:GO:0016705:GO:0019471:GO:0019842:GO:0046914:	K00472	Metabolism; Amino Acid Metabolism; Arginine and proline metabolism [PATH:ko00330]		ref|NP_001151238.1|	LOC100284871 [Zea mays] gb|ACG42089.1| prolyl 4-hydroxylase alpha-2 subunit precursor [Zea mays]
scaffold44784	0.46	0	0	0	2-oxoglutarate and fe -dependent oxygenase-like protein	GO:0008152:GO:0046914:GO:0016491:	K05278	Metabolism; Biosynthesis of Other Secondary Metabolites; Flavonoid biosynthesis [PATH:ko00941]		ref|NP_181207.2|	oxidoreductase, 2OG-Fe(II) oxygenase family protein [Arabidopsis thaliana]
scaffold13997	24.4	10.57	11.56	20.17	2-oxoglutarate decarboxylase hydro-lyase magnesium ion binding protein	GO:0046872:GO:0016829:GO:0042371:GO:0044238:GO:0042548:GO:0016740:	K02551	Metabolism; Metabolism of Cofactors and Vitamins; Ubiquinone and other terpenoid-quinone biosynthesis [PATH:ko00130]		emb|CBI27421.3|	unnamed protein product [Vitis vinifera]
scaffold45332	95.74	149.33	66.14	85.7	2-oxoglutarate dehydrogenase e2 subunit	GO:0043231:GO:0005840:GO:0016751:GO:0043234:GO:0006950:GO:0046914:GO:0009060:	K00658	Metabolism; Carbohydrate Metabolism; Citrate cycle (TCA cycle) [PATH:ko00020] Metabolism; Amino Acid Metabolism; Lysine degradation [PATH:ko00310]		emb|CBI23219.3|	unnamed protein product [Vitis vinifera]
scaffold22731	85.62	84.57	119.78	115.95	2-oxoglutarate dehydrogenase e2 subunit	GO:0043231:GO:0005840:GO:0016751:GO:0043234:GO:0006950:GO:0046914:GO:0009060:	K00658	Metabolism; Carbohydrate Metabolism; Citrate cycle (TCA cycle) [PATH:ko00020] Metabolism; Amino Acid Metabolism; Lysine degradation [PATH:ko00310]		emb|CBI23219.3|	unnamed protein product [Vitis vinifera]
scaffold1024	2.76	1.76	0.46	0.42	2-oxoglutarate dehydrogenase e2 subunit	GO:0043231:GO:0005840:GO:0016751:GO:0043234:GO:0006950:GO:0046914:GO:0009060:	K00658	Metabolism; Carbohydrate Metabolism; Citrate cycle (TCA cycle) [PATH:ko00020] Metabolism; Amino Acid Metabolism; Lysine degradation [PATH:ko00310]		ref|XP_002529920.1|	dihydrolipoamide succinyltransferase component of 2-oxoglutarate dehydrogenase, putative [Ricinus communis] gb|EEF32474.1| dihydrolipoamide succinyltransferase component of 2-oxoglutarate dehydrogenase, putative [Ricinus communis]
scaffold42413	27.62	132.15	182.22	180.65	2-oxoglutarate e1 component	GO:0043231:GO:0006007:GO:0019842:GO:0046914:GO:0010038:GO:0016624:GO:0016798:	K00164	Metabolism; Carbohydrate Metabolism; Citrate cycle (TCA cycle) [PATH:ko00020] Metabolism; Amino Acid Metabolism; Lysine degradation [PATH:ko00310] Metabolism; Amino Acid Metabolism; Tryptophan metabolism [PATH:ko00380]		ref|XP_002446307.1|	hypothetical protein SORBIDRAFT_06g013940 [Sorghum bicolor] gb|EES10635.1| hypothetical protein SORBIDRAFT_06g013940 [Sorghum bicolor]
scaffold18645	159.26	131.27	181.3	185.27	2-oxoglutarate e1 component	GO:0043231:GO:0006007:GO:0019842:GO:0046914:GO:0010038:GO:0016624:GO:0016798:	K00164	Metabolism; Carbohydrate Metabolism; Citrate cycle (TCA cycle) [PATH:ko00020] Metabolism; Amino Acid Metabolism; Lysine degradation [PATH:ko00310] Metabolism; Amino Acid Metabolism; Tryptophan metabolism [PATH:ko00380]		ref|XP_002315242.1|	predicted protein [Populus trichocarpa] gb|EEF01413.1| predicted protein [Populus trichocarpa]
scaffold24745	86.54	84.57	81.4	42.43	2-oxoglutarate e1 component	GO:0043231:GO:0006007:GO:0019842:GO:0046914:GO:0010038:GO:0016624:GO:0016798:	K00164	Metabolism; Carbohydrate Metabolism; Citrate cycle (TCA cycle) [PATH:ko00020] Metabolism; Amino Acid Metabolism; Lysine degradation [PATH:ko00310] Metabolism; Amino Acid Metabolism; Tryptophan metabolism [PATH:ko00380]		ref|XP_002446307.1|	hypothetical protein SORBIDRAFT_06g013940 [Sorghum bicolor] gb|EES10635.1| hypothetical protein SORBIDRAFT_06g013940 [Sorghum bicolor]
scaffold11669	0	1.76	0	0	2-oxoglutarate malate transporter	GO:0031224:GO:0005310:GO:0009528:GO:0015740:GO:0051707:GO:0030001:	K03319	Unclassified; Cellular Processes and Signaling; Other ion-coupled transporters	gb|ACS09146.1|	Sequence 1 from patent US 7538200	ref|NP_568283.2|	DiT1 (dicarboxylate transporter 1); oxoglutarate:malate antiporter [Arabidopsis thaliana] emb|CAB88250.1| 2-oxoglutarate/malate translocator precursor-like protein [Arabidopsis thaliana]
scaffold34228	427.15	502.16	685.87	466.74	2-oxoglutarate-dependent dioxygenase	GO:0044464:	K04124	Metabolism; Metabolism of Terpenoids and Polyketides; Diterpenoid biosynthesis [PATH:ko00904]		gb|EAY99141.1|	hypothetical protein OsI_21100 [Oryza sativa Indica Group]
scaffold23274	48.33	59.91	80.47	52.51	2-oxoglutarate-dependent dioxygenase	GO:0044464:	K04124	Metabolism; Metabolism of Terpenoids and Polyketides; Diterpenoid biosynthesis [PATH:ko00904]		ref|XP_002284968.1|	PREDICTED: hypothetical protein [Vitis vinifera] emb|CBI36202.3| unnamed protein product [Vitis vinifera]
scaffold30624	0.46	0.44	2.31	0.84	2-oxoglutarate-dependent dioxygenase	GO:0008152:GO:0044464:GO:0003824:	K04124	Metabolism; Metabolism of Terpenoids and Polyketides; Diterpenoid biosynthesis [PATH:ko00904]		gb|ABC60341.1|	putative oxidoreductase [Musa acuminata AAA Group]
scaffold41899	64.44	61.67	12.02	5.04	2-oxoglutarate-dependent oxygenase	GO:0043231:	K00475	Metabolism; Biosynthesis of Other Secondary Metabolites; Flavonoid biosynthesis [PATH:ko00941]	emb|CAA01693.1|	chitinase 1 [Beta vulgaris subsp. vulgaris]	gb|EAZ00391.1|	hypothetical protein OsI_22406 [Oryza sativa Indica Group]
scaffold16414	7.83	2.2	5.09	3.36	2-oxoglutarate-fe -dependent oxygenase domain-containing protein	GO:0032502:GO:0008152:GO:0046914:GO:0003824:GO:0031669:	K06892	Unclassified; Poorly Characterized; General function prediction only		gb|ABF71996.1|	oxidoreductase, 2OG-Fe(II) oxygenase family protein [Musa acuminata]
scaffold18610	1.38	1.32	3.7	0.42	2-oxoglutarate-iron -dependent oxygenase	GO:0016705:GO:0008152:GO:0016701:GO:0042579:	K05278	Metabolism; Biosynthesis of Other Secondary Metabolites; Flavonoid biosynthesis [PATH:ko00941]		gb|ACN27091.1|	unknown [Zea mays]
scaffold44785	0.46	0.44	0.46	0.42	2-oxoglutarate-iron -dependent oxygenase	GO:0008152:GO:0016491:	K05282	Metabolism; Metabolism of Terpenoids and Polyketides; Diterpenoid biosynthesis [PATH:ko00904]		ref|XP_002265059.1|	PREDICTED: hypothetical protein [Vitis vinifera]
scaffold43540	26.7	42.29	54.57	44.95	2-oxoisovalerate dehydrogenase e1 alpha subunit	GO:0043231:GO:0008152:GO:0016624:	K00166	Metabolism; Amino Acid Metabolism; Valine, leucine and isoleucine degradation [PATH:ko00280]		ref|NP_001130417.1|	hypothetical protein LOC100191513 [Zea mays] gb|ACF78616.1| unknown [Zea mays] gb|ACF79261.1| unknown [Zea mays] gb|ACF79345.1| unknown [Zea mays] gb|ACF85624.1| unknown [Zea mays]
scaffold39724	56.62	31.72	61.05	122.25	2pgk 2-phosphoglycerate kinase	GO:0032958:			emb|CBI17176.3|	unnamed protein product [Vitis vinifera]
scaffold20576	4.14	14.98	8.79	119.73	2pgk 2-phosphoglycerate kinase	GO:0032958:			ref|XP_002328162.1|	predicted protein [Populus trichocarpa] gb|EEE76042.1| predicted protein [Populus trichocarpa]
scaffold20579	32.68	8.37	38.85	32.35	2pgk 2-phosphoglycerate kinase	GO:0032958:			ref|XP_002328162.1|	predicted protein [Populus trichocarpa] gb|EEE76042.1| predicted protein [Populus trichocarpa]
scaffold26816	30.38	23.35	28.21	23.95	2-phosphoglycerate expressed	GO:0016020:GO:0016757:GO:0044238:GO:0034645:			emb|CBI38671.3|	unnamed protein product [Vitis vinifera]
scaffold38409	10.13	62.99	69.37	55.03	3 -5 exonuclease	GO:0043231:	K10900	Genetic Information Processing; Replication and Repair; DNA replication proteins [BR:ko03032] Genetic Information Processing; Replication and Repair; DNA repair and recombination proteins [BR:ko03400]	dbj|BAA36223.1|	chitinase [Emericella nidulans]	ref|XP_002456322.1|	hypothetical protein SORBIDRAFT_03g033970 [Sorghum bicolor] gb|EES01442.1| hypothetical protein SORBIDRAFT_03g033970 [Sorghum bicolor]
C260792	112.31	209.67	180.37	130.23	3 -5 exonuclease and kh-i domain-containing protein	GO:0004527:GO:0034641:GO:0044464:GO:0003676:			ref|XP_002276186.1|	PREDICTED: hypothetical protein [Vitis vinifera] emb|CAN82846.1| hypothetical protein [Vitis vinifera] emb|CBI20608.3| unnamed protein product [Vitis vinifera]
scaffold21362	1.38	1.76	1.85	0.42	3 -5 -exoribonuclease cer7 protein	GO:0043231:GO:0008408:GO:0010467:GO:0006633:GO:0003676:	K03678	Genetic Information Processing; Folding, Sorting and Degradation; RNA degradation [PATH:ko03018]		emb|CAN74356.1|	hypothetical protein [Vitis vinifera]
scaffold36595	0	1.32	2.77	1.68	3 -5 -exoribonuclease cer7 protein	GO:0006401:GO:0031981:GO:0008408:GO:0010467:GO:0006633:GO:0003676:	K03678	Genetic Information Processing; Folding, Sorting and Degradation; RNA degradation [PATH:ko03018]		emb|CBI18185.3|	unnamed protein product [Vitis vinifera]
scaffold32994	16.57	11.45	17.11	13.44	3 -5 -exoribonuclease family protein	GO:0008408:GO:0010467:GO:0003676:	K01149	Unclassified; Metabolism; Others		gb|ACG32102.1|	exosome complex exonuclease RRP42 [Zea mays]
scaffold44488	10.13	5.73	9.25	9.66	3 -5 -exoribonuclease family protein	GO:0008408:GO:0010467:GO:0003676:	K01149	Unclassified; Metabolism; Others		ref|XP_002285257.1|	PREDICTED: hypothetical protein [Vitis vinifera] emb|CAN61380.1| hypothetical protein [Vitis vinifera] emb|CBI16331.3| unnamed protein product [Vitis vinifera]
scaffold20736	25.32	7.05	9.71	5.88	3 -bisphosphate nucleotidase	GO:0009536:GO:0044237:GO:0008252:	K01082	Metabolism; Energy Metabolism; Sulfur metabolism [PATH:ko00920]		ref|XP_002264865.1|	PREDICTED: hypothetical protein [Vitis vinifera] emb|CBI40861.3| unnamed protein product [Vitis vinifera]
scaffold45638	83.31	76.2	95.74	70.58	3 exoribonuclease	GO:0005488:	K01175	Unclassified; Metabolism; Others		ref|XP_002457669.1|	hypothetical protein SORBIDRAFT_03g011390 [Sorghum bicolor] gb|EES02789.1| hypothetical protein SORBIDRAFT_03g011390 [Sorghum bicolor]
scaffold30336	0.46	0.88	0.46	0.84	3 exoribonuclease	GO:0005488:	K01175	Unclassified; Metabolism; Others		ref|NP_001042752.1|	Os01g0280000 [Oryza sativa Japonica Group] dbj|BAD81090.1| putative 3' exoribonuclease [Oryza sativa Japonica Group] dbj|BAD81586.1| putative 3' exoribonuclease [Oryza sativa Japonica Group] dbj|BAF04666.1| Os01g0280000 [Oryza sativa Japonica Group] dbj|BAG96033.1| unnamed protein product [Oryza sativa Japonica Group] gb|EEE54338.1| hypothetical protein OsJ_01314 [Oryza sativa Japonica Group]
scaffold37800	2.76	2.2	5.09	0.84	3 exoribonuclease domain 1-containing protein	GO:0008408:GO:0010467:GO:0034641:GO:0009058:GO:0003676:	K01149	Unclassified; Metabolism; Others		ref|XP_002284088.1|	PREDICTED: similar to 3-5-exoribonuclease/RNA binding protein-like protein [Vitis vinifera]
scaffold44641	280.78	184.12	318.19	266.77	3 -n-debenzoyltaxol n-benzoyltransferase -like	GO:0016740:			ref|NP_001042239.1|	Os01g0185300 [Oryza sativa Japonica Group] dbj|BAB03362.1| putative taxadien-5-alpha-ol O-acetyltransferase [Oryza sativa Japonica Group] dbj|BAF04153.1| Os01g0185300 [Oryza sativa Japonica Group] dbj|BAG93814.1| unnamed protein product [Oryza sativa Japonica Group] gb|EEC70074.1| hypothetical protein OsI_00687 [Oryza sativa Indica Group]
C257782	58	62.55	6.47	3.78	3 -n-debenzoyltaxol n-benzoyltransferase -like	GO:0043231:			ref|NP_001151172.1|	10-deacetylbaccatin III 10-O-acetyltransferase [Zea mays] gb|ACG41859.1| 10-deacetylbaccatin III 10-O-acetyltransferase [Zea mays] gb|ACN32125.1| unknown [Zea mays]
scaffold11072	14.73	6.17	13.41	14.7	3 -n-debenzoyltaxol n-benzoyltransferase -like	GO:0043231:GO:0016740:	K04070	Unclassified; Genetic Information Processing; Protein folding and associated processing	emb|CAA01693.1|	chitinase 1 [Beta vulgaris subsp. vulgaris]	ref|NP_001150503.1|	3-N-debenzoyl-2-deoxytaxol N-benzoyltransferase [Zea mays] gb|ACG39303.1| 3-N-debenzoyl-2-deoxytaxol N-benzoyltransferase [Zea mays] gb|ACL53508.1| unknown [Zea mays]
scaffold21977	0.46	0.44	0	0	3 -n-debenzoyltaxol n-benzoyltransferase -like	GO:0016740:		dbj|BAA36223.1|	chitinase [Emericella nidulans]	ref|NP_001054581.1|	Os05g0136900 [Oryza sativa Japonica Group] gb|AAS98419.1| unknown protein [Oryza sativa Japonica Group] dbj|BAF16495.1| Os05g0136900 [Oryza sativa Japonica Group] dbj|BAG91648.1| unnamed protein product [Oryza sativa Japonica Group]
scaffold33654	0	0	0	0	30s ribosomal protein 3-1	GO:0003723:GO:0010467:GO:0030529:GO:0005198:GO:0009534:			ref|XP_002888673.1|	plastid-specific ribosomal protein 3 precursor [Arabidopsis lyrata subsp. lyrata] gb|EFH64932.1| plastid-specific ribosomal protein 3 precursor [Arabidopsis lyrata subsp. lyrata]
scaffold38133	0	0	0	0.42	30s ribosomal protein 3-1	GO:0003723:GO:0010467:GO:0030529:GO:0005198:GO:0009534:			ref|XP_002888673.1|	plastid-specific ribosomal protein 3 precursor [Arabidopsis lyrata subsp. lyrata] gb|EFH64932.1| plastid-specific ribosomal protein 3 precursor [Arabidopsis lyrata subsp. lyrata]
scaffold37501	0	0.88	0	0	30s ribosomal protein s1	GO:0009536:			ref|XP_002509767.1|	conserved hypothetical protein [Ricinus communis] gb|EEF51154.1| conserved hypothetical protein [Ricinus communis]
scaffold29594	0	0.44	0	0	30s ribosomal protein s1	GO:0010467:GO:0030529:GO:0009532:GO:0005198:GO:0003676:	K02945	Genetic Information Processing; Translation; Ribosome [PATH:ko03010] Genetic Information Processing; Translation; Ribosome [BR:ko03011]		gb|ABK55725.1|	chloroplast ribosomal protein S1 [Cucumis sativus]
scaffold6274	0.92	0.44	0.46	0	30s ribosomal protein s1	GO:0010467:GO:0030529:GO:0009532:GO:0005198:GO:0003676:	K02945	Genetic Information Processing; Translation; Ribosome [PATH:ko03010] Genetic Information Processing; Translation; Ribosome [BR:ko03011]		ref|XP_002519282.1|	tex protein-relatedtranscription accessory protein, putative [Ricinus communis] gb|EEF43146.1| tex protein-relatedtranscription accessory protein, putative [Ricinus communis]
scaffold32834	10.13	24.23	10.64	8.82	30s ribosomal protein s10	GO:0003723:GO:0010467:GO:0030529:GO:0005198:GO:0009536:	K02946	Genetic Information Processing; Translation; Ribosome [PATH:ko03010] Genetic Information Processing; Translation; Ribosome [BR:ko03011]		gb|ACU14397.1|	unknown [Glycine max]
scaffold39868	5.52	27.75	16.65	7.56	30s ribosomal protein s13	GO:0043231:GO:0003723:GO:0010467:GO:0030529:GO:0005198:	K02952	Genetic Information Processing; Translation; Ribosome [PATH:ko03010] Genetic Information Processing; Translation; Ribosome [BR:ko03011]		ref|NP_568299.1|	30S ribosomal protein S13, chloroplast (CS13) [Arabidopsis thaliana] sp|P42732.1|RR13_ARATH RecName: Full=30S ribosomal protein S13, chloroplastic; AltName: Full=CS13; Flags: Precursor emb|CAA79013.1| chloroplast 30S ribosomal protein S13 [Arabidopsis thaliana] emb|CAA88028.1| chloroplast ribosomal protein S13 [Arabidopsis thaliana] emb|CAA63021.1| 30S ribosomal protein S13 [Arabidopsis thaliana]…
scaffold45245	19.33	15.42	27.75	20.17	30s ribosomal protein s17	GO:0005840:GO:0010467:GO:0009532:GO:0009526:GO:0005198:	K02961	Genetic Information Processing; Translation; Ribosome [PATH:ko03010] Genetic Information Processing; Translation; Ribosome [BR:ko03011]	emb|CAR28130.1|	ZYRO0D14564p [Zygosaccharomyces rouxii]	ref|XP_002887857.1|	hypothetical protein ARALYDRAFT_477281 [Arabidopsis lyrata subsp. lyrata] gb|EFH64116.1| hypothetical protein ARALYDRAFT_477281 [Arabidopsis lyrata subsp. lyrata]
scaffold44547	3.22	33.04	24.51	36.13	30s ribosomal protein s20	GO:0030529:GO:0009532:GO:0009987:			ref|XP_002532240.1|	30S ribosomal protein S20, putative [Ricinus communis] gb|EEF30134.1| 30S ribosomal protein S20, putative [Ricinus communis]
scaffold33790	4.6	7.93	8.79	3.78	30s ribosomal protein s5	GO:0043231:GO:0030529:GO:0044444:	K02988	Genetic Information Processing; Translation; Ribosome [PATH:ko03010] Genetic Information Processing; Translation; Ribosome [BR:ko03011]	dbj|BAG68286.1|	chitin-binding lectin precursor [Solanum lycopersicum var. cerasiforme]	ref|XP_002509457.1|	30S ribosomal protein S5, putative [Ricinus communis] gb|EEF50844.1| 30S ribosomal protein S5, putative [Ricinus communis]
scaffold38662	2.3	9.69	6.01	5.04	30s ribosomal protein s6	GO:0003723:GO:0022613:GO:0010467:GO:0030529:GO:0005198:GO:0009534:			ref|XP_002297965.1|	predicted protein [Populus trichocarpa] gb|EEE82770.1| predicted protein [Populus trichocarpa]
scaffold45698	3.22	4.4	6.47	5.04	30s ribosomal protein s9	GO:0043231:GO:0046872:GO:0010467:GO:0005198:GO:0015935:	K02996	Genetic Information Processing; Translation; Ribosome [PATH:ko03010] Genetic Information Processing; Translation; Ribosome [BR:ko03011]	emb|CAK40432.1|	unnamed protein product [Aspergillus niger]	gb|EAZ40950.1|	hypothetical protein OsJ_25432 [Oryza sativa Japonica Group]
scaffold42970	31.3	48.89	31.45	15.12	33 kda secretory protein	GO:0031410:GO:0009628:		emb|CAN76207.1|	hypothetical protein [Vitis vinifera]	gb|ACG28478.1|	serine/threonine kinase-like protein [Zea mays]
C242254	21.17	41.85	26.82	12.6	33 kda secretory protein	GO:0031410:GO:0009628:		emb|CAN76207.1|	hypothetical protein [Vitis vinifera]	ref|XP_002533056.1|	DUF26 domain-containing protein 1 precursor, putative [Ricinus communis] gb|EEF29326.1| DUF26 domain-containing protein 1 precursor, putative [Ricinus communis]
scaffold20326	9.21	0.88	0.92	1.26	33kda precursor protein of oxygen-evolving complex	GO:0046872:GO:0009523:GO:0042548:GO:0009534:	K02716	Metabolism; Energy Metabolism; Photosynthesis [PATH:ko00195] Metabolism; Energy Metabolism; Photosynthesis proteins [BR:ko00194]	gb|ABK52388.1|	glycoside hydrolase, family 6 [Acidothermus cellulolyticus 11B]	gb|ACS34663.1|	chloroplast manganese stabilizing protein-II [Solanum tuberosum]
scaffold45658	0	0	0	0	33kda precursor protein of oxygen-evolving complex	GO:0046872:GO:0009523:GO:0042548:GO:0009534:	K02716	Metabolism; Energy Metabolism; Photosynthesis [PATH:ko00195] Metabolism; Energy Metabolism; Photosynthesis proteins [BR:ko00194]		gb|ACU19444.1|	unknown [Glycine max]
scaffold33669	1.38	1.32	0.92	0	39 kda ef-hand containing expressed	GO:0046872:			ref|NP_001064243.1|	Os10g0177200 [Oryza sativa Japonica Group] gb|ABB46938.1| 39 kDa EF-Hand containing protein, putative, expressed [Oryza sativa (japonica cultivar-group)] dbj|BAF26157.1| Os10g0177200 [Oryza sativa Japonica Group] dbj|BAG88965.1| unnamed protein product [Oryza sativa Japonica Group] dbj|BAG95821.1| unnamed protein product [Oryza sativa Japonica Group] gb|EEE50651.1| hypothetical protein OsJ_30875 …
scaffold18887	70.89	51.1	62.9	71	3beta-hydroxysteroid-dehydrogenase decarboxylase isoform 2	GO:0016020:GO:0008202:GO:0033764:	K07748	Metabolism; Lipid Metabolism; Steroid biosynthesis [PATH:ko00100]	ref|XP_361931.1|	hypothetical protein MG04376.4 [Magnaporthe grisea 70-15]	ref|NP_001050327.1|	Os03g0405000 [Oryza sativa Japonica Group] gb|AAP50920.1| putative 3-beta hydroxysteroid dehydrogenase/isomerase [Oryza sativa Japonica Group] gb|ABF96504.1| NAD dependent epimerase/dehydratase family protein, expressed [Oryza sativa (japonica cultivar-group)] dbj|BAF12241.1| Os03g0405000 [Oryza sativa Japonica Group] dbj|BAG92165.1| unnamed protein product [Oryza sativa Japonica Group]
scaffold45207	17.49	14.54	16.65	14.7	3beta-hydroxysteroid-dehydrogenase decarboxylase isoform 2	GO:0016020:GO:0043231:GO:0016616:GO:0044238:GO:0005488:	K07748	Metabolism; Lipid Metabolism; Steroid biosynthesis [PATH:ko00100]	ref|XP_361931.1|	hypothetical protein MG04376.4 [Magnaporthe grisea 70-15]	ref|XP_002462664.1|	hypothetical protein SORBIDRAFT_02g029890 [Sorghum bicolor] gb|EER99185.1| hypothetical protein SORBIDRAFT_02g029890 [Sorghum bicolor]
scaffold17056	135.79	140.08	44.4	26.47	3-dehydroquinate synthase	GO:0016616:GO:0008652:GO:0016838:GO:0009536:	K01735	Metabolism; Amino Acid Metabolism; Phenylalanine, tyrosine and tryptophan biosynthesis [PATH:ko00400]		gb|AAL77575.1|L46847_1	dehydroquinate synthase [Solanum lycopersicum]
scaffold33801	5.98	6.61	5.09	5.46	3-dehydroquinate synthase	GO:0009536:			ref|NP_001049107.1|	Os03g0170300 [Oryza sativa Japonica Group] gb|AAL84317.1|AC073556_34 unknown protein [Oryza sativa Japonica Group] gb|ABF94201.1| predicted 3-dehydroquinate synthase family protein, expressed [Oryza sativa (japonica cultivar-group)] dbj|BAF11021.1| Os03g0170300 [Oryza sativa Japonica Group] dbj|BAG90463.1| unnamed protein product [Oryza sativa Japonica Group]
scaffold35777	0	0	0	0	3-dehydroquinate synthase	GO:0016616:GO:0008652:GO:0016838:GO:0009536:	K01735	Metabolism; Amino Acid Metabolism; Phenylalanine, tyrosine and tryptophan biosynthesis [PATH:ko00400]		ref|XP_002462745.1|	hypothetical protein SORBIDRAFT_02g031240 [Sorghum bicolor] gb|EER99266.1| hypothetical protein SORBIDRAFT_02g031240 [Sorghum bicolor]
scaffold36943	18.87	14.54	23.12	12.6	3-demethylubiquinone-9 3-methyltransferase	GO:0043231:GO:0010420:GO:0008171:GO:0030580:GO:0006730:GO:0031967:GO:0006743:	K00591	Metabolism; Metabolism of Cofactors and Vitamins; Ubiquinone and other terpenoid-quinone biosynthesis [PATH:ko00130]		gb|EEE65100.1|	hypothetical protein OsJ_20155 [Oryza sativa Japonica Group]
scaffold7935	24.86	511.85	695.12	1278.82	3-deoxy-d-arabino-heptulosonate 7-phosphate synthase	GO:0016765:GO:0043650:GO:0008652:GO:0009536:GO:0019632:	K01626	Metabolism; Amino Acid Metabolism; Phenylalanine, tyrosine and tryptophan biosynthesis [PATH:ko00400]		gb|ACY29660.1|	3-deoxy-D-arabino-heptulosonate-7-phosphate synthase 02 [Vitis vinifera]
scaffold31696	38.66	66.51	77.24	72.68	3-deoxy-d-arabino-heptulosonate 7-phosphate synthase	GO:0016765:GO:0043650:GO:0008652:GO:0009536:GO:0019632:	K01626	Metabolism; Amino Acid Metabolism; Phenylalanine, tyrosine and tryptophan biosynthesis [PATH:ko00400]	dbj|BAA36223.1|	chitinase [Emericella nidulans]	ref|XP_002285754.1|	PREDICTED: hypothetical protein [Vitis vinifera]
scaffold39498	5.06	41.41	33.76	173.93	3-deoxy-d-arabino-heptulosonate 7-phosphate synthase	GO:0016765:GO:0043650:GO:0008652:GO:0009536:GO:0019632:	K01626	Metabolism; Amino Acid Metabolism; Phenylalanine, tyrosine and tryptophan biosynthesis [PATH:ko00400]		ref|XP_002513951.1|	Phospho-2-dehydro-3-deoxyheptonate aldolase 1, chloroplast precursor, putative [Ricinus communis] gb|EEF48534.1| Phospho-2-dehydro-3-deoxyheptonate aldolase 1, chloroplast precursor, putative [Ricinus communis]
scaffold11161	336.48	12.33	18.04	33.61	3-deoxy-d-arabino-heptulosonate 7-phosphate synthase	GO:0016765:GO:0043650:GO:0008652:GO:0009536:GO:0019632:	K01626	Metabolism; Amino Acid Metabolism; Phenylalanine, tyrosine and tryptophan biosynthesis [PATH:ko00400]		gb|AAB69320.1|	plastidic 3-deoxy-D-arabino-heptulosonate 7-phosphate synthase 2 [Petroselinum crispum]
scaffold7939	7.83	10.13	5.55	3.36	3-deoxy-d-arabino-heptulosonate 7-phosphate synthase	GO:0016765:GO:0043650:GO:0008652:GO:0009536:GO:0019632:	K01626	Metabolism; Amino Acid Metabolism; Phenylalanine, tyrosine and tryptophan biosynthesis [PATH:ko00400]		ref|XP_002444840.1|	hypothetical protein SORBIDRAFT_07g029080 [Sorghum bicolor] gb|EES14335.1| hypothetical protein SORBIDRAFT_07g029080 [Sorghum bicolor]
scaffold43304	0.92	0.44	0	0.42	3-deoxy-d-arabino-heptulosonate 7-phosphate synthase	GO:0016765:GO:0008652:GO:0009536:	K01626	Metabolism; Amino Acid Metabolism; Phenylalanine, tyrosine and tryptophan biosynthesis [PATH:ko00400]		ref|XP_002531225.1|	Phospho-2-dehydro-3-deoxyheptonate aldolase 1, chloroplast precursor, putative [Ricinus communis] gb|EEF31161.1| Phospho-2-dehydro-3-deoxyheptonate aldolase 1, chloroplast precursor, putative [Ricinus communis]
scaffold12861	21.17	19.82	22.2	23.53	3-deoxy-manno-octulosonate cytidylyltransferase	GO:0043231:GO:0009103:GO:0070567:	K00979	Metabolism; Glycan Biosynthesis and Metabolism; Lipopolysaccharide biosynthesis [PATH:ko00540] Metabolism; Glycan Biosynthesis and Metabolism; Lipopolysaccharide biosynthesis proteins [BR:ko01005]		gb|ACF06611.1|	3-deoxy-manno-octulosonate cytidylyltransferase/nucleotidyltransferase [Elaeis guineensis]
C263282	65.82	43.17	55.5	67.64	3-hydroxy-3-methylglutaryl- reductase	GO:0016616:GO:0006720:GO:0031090:GO:0031410:GO:0031967:GO:0031224:GO:0006732:GO:0000166:GO:0048037:GO:0005739:GO:0009536:	K00021	Metabolism; Metabolism of Terpenoids and Polyketides; Terpenoid backbone biosynthesis [PATH:ko00900] Organismal Systems; Digestive System; Bile secretion [PATH:ko04976]	emb|CAG81986.1|	YALI0C10450p [Yarrowia lipolytica]	gb|ACR02667.1|	3-hydroxy-3-methylglutaryl-coenzyme A reductase [Amomum villosum]
scaffold24466	20.25	38.32	258.53	243.66	3-hydroxy-3-methylglutaryl- reductase	GO:0043231:GO:0016616:GO:0006720:GO:0031410:GO:0031090:GO:0031224:GO:0006732:GO:0000166:GO:0048037:	K00021	Metabolism; Metabolism of Terpenoids and Polyketides; Terpenoid backbone biosynthesis [PATH:ko00900] Organismal Systems; Digestive System; Bile secretion [PATH:ko04976]		gb|ACR02667.1|	3-hydroxy-3-methylglutaryl-coenzyme A reductase [Amomum villosum]
scaffold15622	15.19	51.54	63.36	36.55	3-hydroxy-3-methylglutaryl-coenzyme a reductase	GO:0016616:GO:0006720:GO:0031090:GO:0031410:GO:0031967:GO:0031224:GO:0006732:GO:0000166:GO:0048037:GO:0005739:GO:0009536:	K00021	Metabolism; Metabolism of Terpenoids and Polyketides; Terpenoid backbone biosynthesis [PATH:ko00900] Organismal Systems; Digestive System; Bile secretion [PATH:ko04976]	emb|CAG81986.1|	YALI0C10450p [Yarrowia lipolytica]	gb|ACR02667.1|	3-hydroxy-3-methylglutaryl-coenzyme A reductase [Amomum villosum]
scaffold40267	32.68	42.73	60.59	54.61	3-hydroxyacyl- dehydratase pasticcino 2	GO:0031224:GO:0045926:GO:0016836:GO:0001933:GO:0005789:GO:0048869:	K10703	Metabolism; Lipid Metabolism; Biosynthesis of unsaturated fatty acids [PATH:ko01040] Metabolism; Lipid Metabolism; Lipid biosynthesis proteins [BR:ko01004]		ref|NP_001142376.1|	hypothetical protein LOC100274548 [Zea mays] gb|ACF84320.1| unknown [Zea mays] gb|ACF88349.1| unknown [Zea mays] gb|ACG34736.1| PAS2 [Zea mays] gb|ACR36120.1| unknown [Zea mays]
scaffold41667	10.13	4.85	9.71	8.82	3-hydroxyacyl- dehydratase pasticcino 2	GO:0031224:GO:0045926:GO:0016836:GO:0001933:GO:0005789:GO:0048869:	K10703	Metabolism; Lipid Metabolism; Biosynthesis of unsaturated fatty acids [PATH:ko01040] Metabolism; Lipid Metabolism; Lipid biosynthesis proteins [BR:ko01004]		gb|ACU16199.1|	unknown [Glycine max]
scaffold3369	57.08	47.57	57.81	32.77	3-hydroxybutyryl- dehydrogenase	GO:0016616:GO:0032787:GO:0042579:GO:0051287:	K00074	Metabolism; Carbohydrate Metabolism; Butanoate metabolism [PATH:ko00650] Metabolism; Xenobiotics Biodegradation and Metabolism; Benzoate degradation [PATH:ko00362]		ref|XP_002329079.1|	predicted protein [Populus trichocarpa] gb|EEF06879.1| predicted protein [Populus trichocarpa]
scaffold37854	3.68	2.64	6.01	3.78	3-hydroxyisobutyrate dehydrogenase	GO:0016020:GO:0016616:GO:0006007:GO:0000166:GO:0009081:GO:0048037:GO:0005739:	K00020	Metabolism; Amino Acid Metabolism; Valine, leucine and isoleucine degradation [PATH:ko00280]		gb|ACG24426.1|	3-hydroxyisobutyrate dehydrogenase [Zea mays]
scaffold26735	1.38	1.32	3.24	0	3-hydroxyisobutyrate dehydrogenase	GO:0016616:GO:0006007:GO:0048037:	K00020	Metabolism; Amino Acid Metabolism; Valine, leucine and isoleucine degradation [PATH:ko00280]		gb|EEE55362.1|	hypothetical protein OsJ_03408 [Oryza sativa Japonica Group]
scaffold41484	34.52	22.91	6.94	5.04	3-hydroxyisobutyryl- hydrolase-like protein 1	GO:0043231:GO:0016289:GO:0006950:GO:0009725:GO:0009062:GO:0006573:	K01692	Metabolism; Carbohydrate Metabolism; Propanoate metabolism [PATH:ko00640] Metabolism; Carbohydrate Metabolism; Butanoate metabolism [PATH:ko00650] Metabolism; Lipid Metabolism; Fatty acid metabolism [PATH:ko00071] Metabolism; Amino Acid Metabolism; Valine, leucine and isoleucine degradation [PATH:ko00280] Metabolism; Amino Acid Metabolism; Lysine degradation [PATH:ko00310] Metabolism; Amino Acid …		ref|XP_002464966.1|	hypothetical protein SORBIDRAFT_01g029600 [Sorghum bicolor] gb|EER91964.1| hypothetical protein SORBIDRAFT_01g029600 [Sorghum bicolor]
scaffold8449	3.22	15.42	37.92	43.27	3-hydroxyisobutyryl- hydrolase-like protein 1	GO:0043231:GO:0016289:GO:0009062:	K01692	Metabolism; Carbohydrate Metabolism; Propanoate metabolism [PATH:ko00640] Metabolism; Carbohydrate Metabolism; Butanoate metabolism [PATH:ko00650] Metabolism; Lipid Metabolism; Fatty acid metabolism [PATH:ko00071] Metabolism; Amino Acid Metabolism; Valine, leucine and isoleucine degradation [PATH:ko00280] Metabolism; Amino Acid Metabolism; Lysine degradation [PATH:ko00310] Metabolism; Amino Acid …		ref|XP_002464966.1|	hypothetical protein SORBIDRAFT_01g029600 [Sorghum bicolor] gb|EER91964.1| hypothetical protein SORBIDRAFT_01g029600 [Sorghum bicolor]
scaffold35037	0.92	0.88	3.24	2.94	3-hydroxyisobutyryl- hydrolase-like protein 4	GO:0016289:GO:0044464:GO:0009062:	K01692	Metabolism; Carbohydrate Metabolism; Propanoate metabolism [PATH:ko00640] Metabolism; Carbohydrate Metabolism; Butanoate metabolism [PATH:ko00650] Metabolism; Lipid Metabolism; Fatty acid metabolism [PATH:ko00071] Metabolism; Amino Acid Metabolism; Valine, leucine and isoleucine degradation [PATH:ko00280] Metabolism; Amino Acid Metabolism; Lysine degradation [PATH:ko00310] Metabolism; Amino Acid …		ref|XP_002284721.1|	PREDICTED: hypothetical protein [Vitis vinifera]
scaffold18469	156.04	140.52	125.8	83.6	3-hydroxyisobutyryl-coenzyme a expressed	GO:0016289:GO:0006950:GO:0009725:GO:0009062:GO:0006573:	K01692	Metabolism; Carbohydrate Metabolism; Propanoate metabolism [PATH:ko00640] Metabolism; Carbohydrate Metabolism; Butanoate metabolism [PATH:ko00650] Metabolism; Lipid Metabolism; Fatty acid metabolism [PATH:ko00071] Metabolism; Amino Acid Metabolism; Valine, leucine and isoleucine degradation [PATH:ko00280] Metabolism; Amino Acid Metabolism; Lysine degradation [PATH:ko00310] Metabolism; Amino Acid …		ref|NP_001150059.1|	CHY1 [Zea mays] gb|ACG37647.1| CHY1 [Zea mays]
scaffold30213	1.84	3.52	1.85	1.68	3-hydroxyisobutyryl-coenzyme a expressed	GO:0016289:GO:0006950:GO:0009725:GO:0009062:GO:0006573:	K01692	Metabolism; Carbohydrate Metabolism; Propanoate metabolism [PATH:ko00640] Metabolism; Carbohydrate Metabolism; Butanoate metabolism [PATH:ko00650] Metabolism; Lipid Metabolism; Fatty acid metabolism [PATH:ko00071] Metabolism; Amino Acid Metabolism; Valine, leucine and isoleucine degradation [PATH:ko00280] Metabolism; Amino Acid Metabolism; Lysine degradation [PATH:ko00310] Metabolism; Amino Acid …		ref|XP_002264742.1|	PREDICTED: hypothetical protein [Vitis vinifera] emb|CBI36345.3| unnamed protein product [Vitis vinifera]
scaffold27707	0	0	0	0	3-hydroxyisobutyryl-coenzyme a expressed	GO:0016289:GO:0006950:GO:0009725:GO:0009062:GO:0006573:	K01692	Metabolism; Carbohydrate Metabolism; Propanoate metabolism [PATH:ko00640] Metabolism; Carbohydrate Metabolism; Butanoate metabolism [PATH:ko00650] Metabolism; Lipid Metabolism; Fatty acid metabolism [PATH:ko00071] Metabolism; Amino Acid Metabolism; Valine, leucine and isoleucine degradation [PATH:ko00280] Metabolism; Amino Acid Metabolism; Lysine degradation [PATH:ko00310] Metabolism; Amino Acid …		ref|XP_002272658.1|	PREDICTED: hypothetical protein [Vitis vinifera]
scaffold13005	112.31	70.92	80.01	84.02	3-hydroxyisobutyryl-coenzyme a hydrolase-like protein	GO:0016289:GO:0044464:GO:0009062:	K01692	Metabolism; Carbohydrate Metabolism; Propanoate metabolism [PATH:ko00640] Metabolism; Carbohydrate Metabolism; Butanoate metabolism [PATH:ko00650] Metabolism; Lipid Metabolism; Fatty acid metabolism [PATH:ko00071] Metabolism; Amino Acid Metabolism; Valine, leucine and isoleucine degradation [PATH:ko00280] Metabolism; Amino Acid Metabolism; Lysine degradation [PATH:ko00310] Metabolism; Amino Acid …		ref|NP_001057978.1|	Os06g0594100 [Oryza sativa Japonica Group] dbj|BAD32875.1| putative 3-hydroxyisobutyryl-coenzyme A hydrolase [Oryza sativa Japonica Group] dbj|BAD33117.1| putative 3-hydroxyisobutyryl-coenzyme A hydrolase [Oryza sativa Japonica Group] dbj|BAF19892.1| Os06g0594100 [Oryza sativa Japonica Group] dbj|BAG93080.1| unnamed protein product [Oryza sativa Japonica Group]
scaffold5204	17.95	21.14	17.11	14.28	3-hydroxyisobutyryl-coenzyme a hydrolase-like protein	GO:0016289:GO:0044464:GO:0009062:	K01692	Metabolism; Carbohydrate Metabolism; Propanoate metabolism [PATH:ko00640] Metabolism; Carbohydrate Metabolism; Butanoate metabolism [PATH:ko00650] Metabolism; Lipid Metabolism; Fatty acid metabolism [PATH:ko00071] Metabolism; Amino Acid Metabolism; Valine, leucine and isoleucine degradation [PATH:ko00280] Metabolism; Amino Acid Metabolism; Lysine degradation [PATH:ko00310] Metabolism; Amino Acid …		ref|NP_001057978.1|	Os06g0594100 [Oryza sativa Japonica Group] dbj|BAD32875.1| putative 3-hydroxyisobutyryl-coenzyme A hydrolase [Oryza sativa Japonica Group] dbj|BAD33117.1| putative 3-hydroxyisobutyryl-coenzyme A hydrolase [Oryza sativa Japonica Group] dbj|BAF19892.1| Os06g0594100 [Oryza sativa Japonica Group] dbj|BAG93080.1| unnamed protein product [Oryza sativa Japonica Group]
scaffold13248	11.51	11.01	12.49	9.66	3-isopropylmalate dehydrogenase	GO:0008652:GO:0016616:GO:0006970:GO:0006551:GO:0009526:GO:0046872:GO:0009532:GO:0000166:GO:0019758:	K00052	Metabolism; Amino Acid Metabolism; Valine, leucine and isoleucine biosynthesis [PATH:ko00290]	emb|CAK40432.1|	unnamed protein product [Aspergillus niger]	ref|XP_002447363.1|	hypothetical protein SORBIDRAFT_06g033720 [Sorghum bicolor] gb|EES11691.1| hypothetical protein SORBIDRAFT_06g033720 [Sorghum bicolor]
scaffold10641	93.44	177.08	89.26	143.26	3-ketoacyl- synthase	GO:0009314:GO:0007275:GO:0044464:GO:0006950:GO:0006633:GO:0016747:	K00648	Metabolism; Lipid Metabolism; Fatty acid biosynthesis [PATH:ko00061] Metabolism; Lipid Metabolism; Lipid biosynthesis proteins [BR:ko01004]	emb|CAK40432.1|	unnamed protein product [Aspergillus niger]	ref|XP_002510394.1|	acyltransferase, putative [Ricinus communis] gb|EEF52581.1| acyltransferase, putative [Ricinus communis]
scaffold43127	89.3	146.68	146.15	570.51	3-ketoacyl- synthase	GO:0009314:GO:0007275:GO:0044464:GO:0006950:GO:0006633:GO:0016747:	K00648	Metabolism; Lipid Metabolism; Fatty acid biosynthesis [PATH:ko00061] Metabolism; Lipid Metabolism; Lipid biosynthesis proteins [BR:ko01004]	emb|CAK40432.1|	unnamed protein product [Aspergillus niger]	ref|XP_002510394.1|	acyltransferase, putative [Ricinus communis] gb|EEF52581.1| acyltransferase, putative [Ricinus communis]
scaffold31567	35.9	17.62	31.91	63.44	3-ketoacyl- synthase 1	GO:0043231:GO:0005840:GO:0009314:GO:0007275:GO:0006950:GO:0006633:GO:0005488:GO:0004312:			ref|XP_002464724.1|	hypothetical protein SORBIDRAFT_01g025820 [Sorghum bicolor] gb|EER91722.1| hypothetical protein SORBIDRAFT_01g025820 [Sorghum bicolor]
scaffold8290	1.38	10.13	10.17	30.25	3-ketoacyl- synthase 1	GO:0043231:GO:0005840:GO:0009314:GO:0007275:GO:0006950:GO:0006633:GO:0005488:GO:0004312:			gb|AAC34858.1|	senescence-associated protein 15 [Hemerocallis hybrid cultivar]
scaffold10642	62.14	89.42	141.98	202.07	3-ketoacyl- synthase 4	GO:0009314:GO:0007275:GO:0044464:GO:0006950:GO:0006633:GO:0016747:	K00648	Metabolism; Lipid Metabolism; Fatty acid biosynthesis [PATH:ko00061] Metabolism; Lipid Metabolism; Lipid biosynthesis proteins [BR:ko01004]	dbj|BAA36223.1|	chitinase [Emericella nidulans]	ref|XP_002510394.1|	acyltransferase, putative [Ricinus communis] gb|EEF52581.1| acyltransferase, putative [Ricinus communis]
scaffold42275	0	0.88	1.39	0.84	3-ketoacyl- synthase 4	GO:0043231:GO:0031410:GO:0006631:GO:0007275:GO:0016740:		dbj|BAA36223.1|	chitinase [Emericella nidulans]	ref|NP_001062978.1|	Os09g0360500 [Oryza sativa Japonica Group] dbj|BAD23320.1| putative FAE1 [Oryza sativa Japonica Group] dbj|BAF24892.1| Os09g0360500 [Oryza sativa Japonica Group]
scaffold36293	0	1.76	0.46	0.84	3-ketoacyl- synthase 6	GO:0000902:GO:0043231:GO:0003006:GO:0009314:GO:0007275:GO:0006950:GO:0006633:GO:0004312:		gb|ABK52388.1|	glycoside hydrolase, family 6 [Acidothermus cellulolyticus 11B]	ref|XP_002465630.1|	hypothetical protein SORBIDRAFT_01g042600 [Sorghum bicolor] gb|EER92628.1| hypothetical protein SORBIDRAFT_01g042600 [Sorghum bicolor]
scaffold36294	0	0	0	0.84	3-ketoacyl- synthase 6	GO:0000902:GO:0043231:GO:0003006:GO:0009314:GO:0007275:GO:0006950:GO:0006633:GO:0004312:		gb|ABK52388.1|	glycoside hydrolase, family 6 [Acidothermus cellulolyticus 11B]	ref|XP_002465630.1|	hypothetical protein SORBIDRAFT_01g042600 [Sorghum bicolor] gb|EER92628.1| hypothetical protein SORBIDRAFT_01g042600 [Sorghum bicolor]
scaffold8557	204.37	251.08	258.07	222.24	3-ketoacyl- thiolase	GO:0009657:GO:0009738:GO:0031090:GO:0006950:GO:0042579:GO:0031981:GO:0016408:GO:0009536:GO:0009062:GO:0009694:	K00632	Metabolism; Lipid Metabolism; Fatty acid metabolism [PATH:ko00071] Metabolism; Lipid Metabolism; alpha-Linolenic acid metabolism [PATH:ko00592] Metabolism; Amino Acid Metabolism; Valine, leucine and isoleucine degradation [PATH:ko00280] Metabolism; Metabolism of Terpenoids and Polyketides; Geraniol degradation [PATH:ko00281] Metabolism; Xenobiotics Biodegradation and Metabolism; Benzoate degradat…		gb|ACG36949.1|	3-ketoacyl-CoA thiolase 2, peroxisomal precursor [Zea mays]
scaffold9110	32.22	40.08	26.36	79.4	3-ketoacyl- thiolase	GO:0009657:GO:0009738:GO:0031090:GO:0006950:GO:0042579:GO:0031981:GO:0016408:GO:0009536:GO:0009062:GO:0009694:	K07513	Metabolism; Lipid Metabolism; Fatty acid metabolism [PATH:ko00071] Metabolism; Lipid Metabolism; Biosynthesis of unsaturated fatty acids [PATH:ko01040] Metabolism; Amino Acid Metabolism; Valine, leucine and isoleucine degradation [PATH:ko00280] Metabolism; Xenobiotics Biodegradation and Metabolism; Benzoate degradation [PATH:ko00362] Cellular Processes; Transport and Catabolism; Peroxisome [PATH:…		ref|NP_001064764.1|	Os10g0457600 [Oryza sativa Japonica Group] gb|AAK54299.1|AC034258_17 putative thiolase [Oryza sativa Japonica Group] gb|AAP54100.1| 3-ketoacyl-CoA thiolase 2, peroxisomal precursor, putative, expressed [Oryza sativa (japonica cultivar-group)] dbj|BAF26678.1| Os10g0457600 [Oryza sativa Japonica Group] gb|EAZ16317.1| hypothetical protein OsJ_31778 [Oryza sativa Japonica Group] dbj|BAG92981.1| unnam…
scaffold8556	7.36	9.69	13.41	7.14	3-ketoacyl- thiolase	GO:0009657:GO:0009738:GO:0031090:GO:0006950:GO:0042579:GO:0031981:GO:0016408:GO:0009536:GO:0009062:GO:0009694:	K07513	Metabolism; Lipid Metabolism; Fatty acid metabolism [PATH:ko00071] Metabolism; Lipid Metabolism; Biosynthesis of unsaturated fatty acids [PATH:ko01040] Metabolism; Amino Acid Metabolism; Valine, leucine and isoleucine degradation [PATH:ko00280] Metabolism; Xenobiotics Biodegradation and Metabolism; Benzoate degradation [PATH:ko00362] Cellular Processes; Transport and Catabolism; Peroxisome [PATH:…		ref|XP_002285653.1|	PREDICTED: hypothetical protein isoform 1 [Vitis vinifera] emb|CBI33354.3| unnamed protein product [Vitis vinifera]
scaffold26967	1.38	0.88	1.39	0.84	3-ketoacyl- thiolase 5	GO:0009657:GO:0009738:GO:0031090:GO:0006950:GO:0042579:GO:0031981:GO:0016408:GO:0009536:GO:0009062:GO:0009694:	K00632	Metabolism; Lipid Metabolism; Fatty acid metabolism [PATH:ko00071] Metabolism; Lipid Metabolism; alpha-Linolenic acid metabolism [PATH:ko00592] Metabolism; Amino Acid Metabolism; Valine, leucine and isoleucine degradation [PATH:ko00280] Metabolism; Metabolism of Terpenoids and Polyketides; Geraniol degradation [PATH:ko00281] Metabolism; Xenobiotics Biodegradation and Metabolism; Benzoate degradat…		gb|ACN39947.1|	unknown [Picea sitchensis] gb|ACN40646.1| unknown [Picea sitchensis]
scaffold8790	119.68	12.77	17.11	42.43	3-ketoacyl-acyl carrier protein synthase iii	GO:0006631:GO:0009536:GO:0004312:	K00648	Metabolism; Lipid Metabolism; Fatty acid biosynthesis [PATH:ko00061] Metabolism; Lipid Metabolism; Lipid biosynthesis proteins [BR:ko01004]		gb|ABE73470.1|	3-ketoacyl-acyl carrier protein synthase III [Elaeis oleifera]
scaffold33919	3.68	0.88	0	0.42	3-ketodihydrosphingosine reductase	GO:0043231:GO:0006665:GO:0003824:GO:0009308:GO:0005488:	K04708	Metabolism; Lipid Metabolism; Sphingolipid metabolism [PATH:ko00600]		ref|NP_001047846.1|	Os02g0701900 [Oryza sativa Japonica Group] dbj|BAD07547.1| putative short-chain dehydrogenase/reductase [Oryza sativa Japonica Group] dbj|BAF09760.1| Os02g0701900 [Oryza sativa Japonica Group] gb|EAY87194.1| hypothetical protein OsI_08597 [Oryza sativa Indica Group] gb|EAZ24308.1| hypothetical protein OsJ_08059 [Oryza sativa Japonica Group] dbj|BAG87519.1| unnamed protein product [Oryza sativa Ja…
scaffold28429	0.92	8.81	15.72	21.85	3-ketodihydrosphingosine reductase-like	GO:0008152:GO:0003824:	K04708	Metabolism; Lipid Metabolism; Sphingolipid metabolism [PATH:ko00600]		ref|NP_001047846.1|	Os02g0701900 [Oryza sativa Japonica Group] dbj|BAD07547.1| putative short-chain dehydrogenase/reductase [Oryza sativa Japonica Group] dbj|BAF09760.1| Os02g0701900 [Oryza sativa Japonica Group] gb|EAY87194.1| hypothetical protein OsI_08597 [Oryza sativa Indica Group] gb|EAZ24308.1| hypothetical protein OsJ_08059 [Oryza sativa Japonica Group] dbj|BAG87519.1| unnamed protein product [Oryza sativa Ja…
scaffold33904	28.54	14.1	18.04	15.12	3-methyl-2-oxobutanoate hydroxymethyltransferase	GO:0043231:GO:0009108:GO:0016742:GO:0046914:GO:0044281:	K00606	Metabolism; Metabolism of Cofactors and Vitamins; Pantothenate and CoA biosynthesis [PATH:ko00770]		gb|EAZ11102.1|	hypothetical protein OsJ_00950 [Oryza sativa Japonica Group]
scaffold17860	175.83	226.41	193.78	65.54	3-methylcrotonyl beta subunit	GO:0044429:GO:0006551:GO:0016421:GO:0000098:GO:0046914:GO:0006549:GO:0006566:GO:0006631:GO:0006573:	K01966	Metabolism; Carbohydrate Metabolism; Glyoxylate and dicarboxylate metabolism [PATH:ko00630] Metabolism; Carbohydrate Metabolism; Propanoate metabolism [PATH:ko00640] Metabolism; Energy Metabolism; Carbon fixation pathways in prokaryotes [PATH:ko00720] Metabolism; Amino Acid Metabolism; Valine, leucine and isoleucine degradation [PATH:ko00280]		dbj|BAC99804.1|	putative methylcrotonyl-CoA carboxylase beta chain, mitochondrial precursor [Oryza sativa Japonica Group]
scaffold44209	77.79	64.75	83.71	100.83	3-oxo-5-alpha-steroid 4-dehydrogenase family protein	GO:0031224:GO:0031410:GO:0044238:GO:0009526:GO:0016491:	K10258	Metabolism; Lipid Metabolism; Biosynthesis of unsaturated fatty acids [PATH:ko01040] Metabolism; Lipid Metabolism; Lipid biosynthesis proteins [BR:ko01004]		ref|XP_002275799.1|	PREDICTED: hypothetical protein [Vitis vinifera]
scaffold42805	0	3.08	1.85	1.26	3-oxo-5-alpha-steroid 4-dehydrogenase family protein	GO:0031224:GO:0031410:GO:0044238:GO:0009526:GO:0016491:	K10258	Metabolism; Lipid Metabolism; Biosynthesis of unsaturated fatty acids [PATH:ko01040] Metabolism; Lipid Metabolism; Lipid biosynthesis proteins [BR:ko01004]		gb|ACU19427.1|	unknown [Glycine max]
C248950	0.92	0.88	1.39	0.42	3-oxoacyl carrier protein synthase	GO:0043231:GO:0008415:GO:0006631:	K09458	Metabolism; Lipid Metabolism; Fatty acid biosynthesis [PATH:ko00061] Metabolism; Lipid Metabolism; Lipid biosynthesis proteins [BR:ko01004]		ref|XP_002277197.1|	PREDICTED: hypothetical protein [Vitis vinifera] emb|CBI28890.3| unnamed protein product [Vitis vinifera]
scaffold36666	7.83	0.88	0.46	0.42	3-phosphoinositide-dependent protein kinase-1	GO:0016020:GO:0004674:GO:0032559:GO:0033674:GO:0006468:GO:0005543:	K06276	Metabolism; Enzyme Families; Protein kinases [BR:ko01001] Environmental Information Processing; Signal Transduction; mTOR signaling pathway [PATH:ko04150] Cellular Processes; Cell Communication; Focal adhesion [PATH:ko04510] Organismal Systems; Endocrine System; Insulin signaling pathway [PATH:ko04910] Organismal Systems; Endocrine System; PPAR signaling pathway [PATH:ko03320] Organismal Systems;…		gb|EEC71885.1|	hypothetical protein OsI_04617 [Oryza sativa Indica Group]
scaffold39404	0	5.73	0	0.42	3-phosphoinositide-dependent protein kinase-1 pdk1	GO:0016020:GO:0004674:GO:0032559:GO:0033674:GO:0006468:GO:0005543:	K06276	Metabolism; Enzyme Families; Protein kinases [BR:ko01001] Environmental Information Processing; Signal Transduction; mTOR signaling pathway [PATH:ko04150] Cellular Processes; Cell Communication; Focal adhesion [PATH:ko04510] Organismal Systems; Endocrine System; Insulin signaling pathway [PATH:ko04910] Organismal Systems; Endocrine System; PPAR signaling pathway [PATH:ko03320] Organismal Systems;…	emb|CAM03105.1|	putative serine/threonine protein kinase [Saccharopolyspora erythraea NRRL 2338]	gb|EEC71885.1|	hypothetical protein OsI_04617 [Oryza sativa Indica Group]
scaffold40996	0.92	0	1.85	2.1	3-phosphoinositide-dependent protein kinase-1 pdk1	GO:0016020:GO:0004674:GO:0032559:GO:0033674:GO:0006468:GO:0005543:	K06276	Metabolism; Enzyme Families; Protein kinases [BR:ko01001] Environmental Information Processing; Signal Transduction; mTOR signaling pathway [PATH:ko04150] Cellular Processes; Cell Communication; Focal adhesion [PATH:ko04510] Organismal Systems; Endocrine System; Insulin signaling pathway [PATH:ko04910] Organismal Systems; Endocrine System; PPAR signaling pathway [PATH:ko03320] Organismal Systems;…	emb|CAM03105.1|	putative serine/threonine protein kinase [Saccharopolyspora erythraea NRRL 2338]	gb|EEC71885.1|	hypothetical protein OsI_04617 [Oryza sativa Indica Group]
scaffold29547	16.11	16.74	14.8	18.91	3-phosphoserine phosphatase	GO:0009536:GO:0006796:GO:0016791:GO:0006563:	K01079	Metabolism; Energy Metabolism; Methane metabolism [PATH:ko00680] Metabolism; Amino Acid Metabolism; Glycine, serine and threonine metabolism [PATH:ko00260]		ref|XP_002514657.1|	phosphoserine phosphatase, putative [Ricinus communis] gb|EEF47763.1| phosphoserine phosphatase, putative [Ricinus communis]
scaffold26544	0	0	1.39	0.42	3-phosphoserine phosphatase	GO:0009536:GO:0006796:GO:0016791:GO:0006563:	K01079	Metabolism; Energy Metabolism; Methane metabolism [PATH:ko00680] Metabolism; Amino Acid Metabolism; Glycine, serine and threonine metabolism [PATH:ko00260]		ref|XP_002514657.1|	phosphoserine phosphatase, putative [Ricinus communis] gb|EEF47763.1| phosphoserine phosphatase, putative [Ricinus communis]
scaffold36550	7.36	9.25	4.16	2.94	4 -phosphopantetheinyl transferase	GO:0043231:GO:0008152:GO:0003824:			emb|CBI35888.3|	unnamed protein product [Vitis vinifera]
scaffold1124	375.6	504.8	844.51	1779.17	4 protein	GO:0003676:			gb|ABB72845.1|	NAC protein 1 [Elaeis guineensis]
scaffold14398	34.06	71.36	61.97	29.83	4 protein	GO:0043231:GO:0004175:GO:0032559:GO:0019538:GO:0042623:GO:0009057:	K08955	Metabolism; Enzyme Families; Peptidases [BR:ko01002]		ref|XP_002516427.1|	Protein YME1, putative [Ricinus communis] gb|EEF45768.1| Protein YME1, putative [Ricinus communis]
scaffold3968	180.9	55.06	55.5	58.4	4 protein	GO:0003676:			gb|ABB72842.1|	NAC protein 1 [Elaeis guineensis] gb|ABB72844.1| NAC protein 1 splice variant 2 [Elaeis guineensis]
scaffold38353	0.92	1.32	2.77	5.04	4 protein	GO:0003676:			gb|ABB72842.1|	NAC protein 1 [Elaeis guineensis] gb|ABB72844.1| NAC protein 1 splice variant 2 [Elaeis guineensis]
scaffold1127	0.46	0	0.46	1.68	4 protein	GO:0003676:			gb|ABB72845.1|	NAC protein 1 [Elaeis guineensis]
scaffold42093	4.6	6.61	4.16	1.68	40s ribosomal protein	GO:0010467:GO:0005198:GO:0015935:	K02998	Genetic Information Processing; Translation; Ribosome [PATH:ko03010] Genetic Information Processing; Translation; Ribosome [BR:ko03011]		ref|XP_829155.1|	40S ribosomal protein SA [Trypanosoma brucei TREU927] gb|EAN80043.1| 40S ribosomal protein SA, putative [Trypanosoma brucei]
scaffold31278	0	0.44	0	0.42	40s ribosomal protein	GO:0003723:GO:0030312:GO:0031090:GO:0015935:GO:0031981:GO:0010467:GO:0009536:GO:0005198:	K02997	Genetic Information Processing; Translation; Ribosome [PATH:ko03010] Genetic Information Processing; Translation; Ribosome [BR:ko03011]		ref|XP_001713483.1|	40S ribosomal protein S9 [Guillardia theta] gb|AAK39785.1|AF083031_149 40S ribosomal protein S9 [Guillardia theta]
scaffold33343	15.65	532.55	11.56	480.61	40s ribosomal protein expressed	GO:0010467:GO:0030529:GO:0005198:	K02984	Genetic Information Processing; Translation; Ribosome [PATH:ko03010] Genetic Information Processing; Translation; Ribosome [BR:ko03011]		gb|ABK56834.1|	RPS3 [Cymbidium hybrid cultivar]
scaffold33340	663.75	140.08	111.92	75.62	40s ribosomal protein expressed	GO:0010467:GO:0030529:GO:0005198:	K02984	Genetic Information Processing; Translation; Ribosome [PATH:ko03010] Genetic Information Processing; Translation; Ribosome [BR:ko03011]	gb|ABF50886.1|	beta-1,3-glucanase [Emericella nidulans]	gb|ABK56834.1|	RPS3 [Cymbidium hybrid cultivar]
scaffold9351	103.57	85.9	83.71	50.83	40s ribosomal protein expressed	GO:0010467:GO:0030529:GO:0005198:	K02984	Genetic Information Processing; Translation; Ribosome [PATH:ko03010] Genetic Information Processing; Translation; Ribosome [BR:ko03011]		gb|ABK56834.1|	RPS3 [Cymbidium hybrid cultivar]
scaffold4593	59.38	15.86	729.81	10.08	40s ribosomal protein expressed	GO:0010467:GO:0030529:GO:0005198:	K02984	Genetic Information Processing; Translation; Ribosome [PATH:ko03010] Genetic Information Processing; Translation; Ribosome [BR:ko03011]		gb|ABK56834.1|	RPS3 [Cymbidium hybrid cultivar]
scaffold24281	32.68	23.35	28.67	21.43	40s ribosomal protein s10	GO:0030312:GO:0015935:	K02947	Genetic Information Processing; Translation; Ribosome [PATH:ko03010] Genetic Information Processing; Translation; Ribosome [BR:ko03011]		gb|ABK25942.1|	unknown [Picea sitchensis] gb|ACN40992.1| unknown [Picea sitchensis]
scaffold33934	278.48	258.13	287.67	203.33	40s ribosomal protein s11	GO:0003723:GO:0010467:GO:0030529:GO:0005198:GO:0009536:	K02949	Genetic Information Processing; Translation; Ribosome [PATH:ko03010] Genetic Information Processing; Translation; Ribosome [BR:ko03011]		gb|ACF06624.1|	40S ribosomal protein S11 [Elaeis guineensis]
scaffold19384	252.24	224.65	473.59	222.66	40s ribosomal protein s11	GO:0003723:GO:0010467:GO:0030312:GO:0005198:GO:0009536:GO:0015935:	K02949	Genetic Information Processing; Translation; Ribosome [PATH:ko03010] Genetic Information Processing; Translation; Ribosome [BR:ko03011]		gb|ACF06624.1|	40S ribosomal protein S11 [Elaeis guineensis]
scaffold40411	9.67	5.73	16.19	18.48	40s ribosomal protein s11	GO:0003723:GO:0010467:GO:0030529:GO:0005198:GO:0009536:	K02949	Genetic Information Processing; Translation; Ribosome [PATH:ko03010] Genetic Information Processing; Translation; Ribosome [BR:ko03011]		gb|AAA34006.1|	ribosomal protein S11 [Glycine max]
scaffold45012	2.76	1.76	7.4	5.04	40s ribosomal protein s11	GO:0003723:GO:0010467:GO:0030312:GO:0005198:GO:0009536:GO:0015935:	K02949	Genetic Information Processing; Translation; Ribosome [PATH:ko03010] Genetic Information Processing; Translation; Ribosome [BR:ko03011]		ref|XP_002285422.1|	PREDICTED: hypothetical protein [Vitis vinifera] emb|CBI21107.3| unnamed protein product [Vitis vinifera]
scaffold23038	0.46	0.88	4.16	2.1	40s ribosomal protein s11	GO:0010467:GO:0030529:GO:0005198:	K02949	Genetic Information Processing; Translation; Ribosome [PATH:ko03010] Genetic Information Processing; Translation; Ribosome [BR:ko03011]		gb|ABW90417.1|	putative ribosomal protein S11 [Barentsia elongata]
scaffold44741	31.76	40.08	47.17	26.05	40s ribosomal protein s12	GO:0043229:GO:0010467:GO:0030529:GO:0005198:	K02951	Genetic Information Processing; Translation; Ribosome [PATH:ko03010] Genetic Information Processing; Translation; Ribosome [BR:ko03011]		ref|NP_001058899.2|	Os07g0150200 [Oryza sativa Japonica Group] dbj|BAF20813.2| Os07g0150200 [Oryza sativa Japonica Group]
scaffold36439	3.22	1.32	1.39	2.52	40s ribosomal protein s12	GO:0043229:GO:0030529:	K02951	Genetic Information Processing; Translation; Ribosome [PATH:ko03010] Genetic Information Processing; Translation; Ribosome [BR:ko03011]		ref|XP_002972909.1|	hypothetical protein SELMODRAFT_441919 [Selaginella moellendorffii] ref|XP_002988020.1| hypothetical protein SELMODRAFT_271964 [Selaginella moellendorffii] gb|EFJ10812.1| hypothetical protein SELMODRAFT_271964 [Selaginella moellendorffii] gb|EFJ26130.1| hypothetical protein SELMODRAFT_441919 [Selaginella moellendorffii]
scaffold36437	280.32	257.25	378.32	249.97	40s ribosomal protein s12-2	GO:0043231:GO:0010467:GO:0005198:GO:0015935:	K02951	Genetic Information Processing; Translation; Ribosome [PATH:ko03010] Genetic Information Processing; Translation; Ribosome [BR:ko03011]		gb|ACG24471.1|	40S ribosomal protein S12 [Zea mays]
scaffold4513	120.6	80.61	78.16	56.29	40s ribosomal protein s12-2	GO:0043231:GO:0010467:GO:0005198:GO:0015935:	K02951	Genetic Information Processing; Translation; Ribosome [PATH:ko03010] Genetic Information Processing; Translation; Ribosome [BR:ko03011]		ref|NP_001058899.2|	Os07g0150200 [Oryza sativa Japonica Group] dbj|BAF20813.2| Os07g0150200 [Oryza sativa Japonica Group]
scaffold21225	21.63	17.62	25.9	13.86	40s ribosomal protein s13	GO:0003723:GO:0030312:GO:0015935:GO:0031981:GO:0009887:GO:0010467:GO:0009536:GO:0005198:GO:0000904:	K02953	Genetic Information Processing; Translation; Ribosome [PATH:ko03010] Genetic Information Processing; Translation; Ribosome [BR:ko03011]		gb|ABB86273.1|	cytoplasmic ribosomal protein S13-like [Solanum tuberosum]
scaffold38153	210.82	461.63	369.07	133.6	40s ribosomal protein s14	GO:0031090:GO:0015935:GO:0031224:GO:0031981:GO:0010467:GO:0016780:GO:0009536:GO:0005198:	K02955	Genetic Information Processing; Translation; Ribosome [PATH:ko03010] Genetic Information Processing; Translation; Ribosome [BR:ko03011]		ref|NP_001136755.1|	hypothetical protein LOC100216896 [Zea mays] gb|ACF82547.1| unknown [Zea mays]
scaffold16664	184.58	161.66	171.58	144.1	40s ribosomal protein s14	GO:0031981:GO:0016020:GO:0010467:GO:0005198:GO:0015935:	K02955	Genetic Information Processing; Translation; Ribosome [PATH:ko03010] Genetic Information Processing; Translation; Ribosome [BR:ko03011]		ref|NP_001136755.1|	hypothetical protein LOC100216896 [Zea mays] gb|ACF82547.1| unknown [Zea mays]
scaffold38154	28.08	111.88	187.77	178.97	40s ribosomal protein s14	GO:0031090:GO:0015935:GO:0031224:GO:0031981:GO:0010467:GO:0016780:GO:0009536:GO:0005198:	K02955	Genetic Information Processing; Translation; Ribosome [PATH:ko03010] Genetic Information Processing; Translation; Ribosome [BR:ko03011]		ref|NP_001136755.1|	hypothetical protein LOC100216896 [Zea mays] gb|ACF82547.1| unknown [Zea mays]
scaffold16328	246.26	298.21	222	173.93	40s ribosomal protein s15	GO:0031981:GO:0010467:GO:0031090:GO:0009532:GO:0005198:GO:0015935:GO:0003676:	K02958	Genetic Information Processing; Translation; Ribosome [PATH:ko03010] Genetic Information Processing; Translation; Ribosome [BR:ko03011]		sp|Q945U1.1|RS15_ELAOL	RecName: Full=40S ribosomal protein S15 gb|AAK97632.1| 40S ribosomal protein S15 [Elaeis oleifera] gb|ACF06502.1| 40S ribosomal protein S15 [Elaeis guineensis]
scaffold16329	127.04	97.35	72.15	32.77	40s ribosomal protein s15	GO:0031981:GO:0010467:GO:0031090:GO:0009532:GO:0005198:GO:0015935:GO:0003676:	K02958	Genetic Information Processing; Translation; Ribosome [PATH:ko03010] Genetic Information Processing; Translation; Ribosome [BR:ko03011]		sp|Q945U1.1|RS15_ELAOL	RecName: Full=40S ribosomal protein S15 gb|AAK97632.1| 40S ribosomal protein S15 [Elaeis oleifera] gb|ACF06502.1| 40S ribosomal protein S15 [Elaeis guineensis]
scaffold42516	51.09	84.57	67.06	45.37	40s ribosomal protein s15	GO:0031981:GO:0010467:GO:0031090:GO:0009532:GO:0005198:GO:0015935:GO:0003676:	K02958	Genetic Information Processing; Translation; Ribosome [PATH:ko03010] Genetic Information Processing; Translation; Ribosome [BR:ko03011]		sp|Q945U1.1|RS15_ELAOL	RecName: Full=40S ribosomal protein S15 gb|AAK97632.1| 40S ribosomal protein S15 [Elaeis oleifera] gb|ACF06502.1| 40S ribosomal protein S15 [Elaeis guineensis]
scaffold24558	207.13	158.14	176.21	136.54	40s ribosomal protein s15a	GO:0043231:GO:0010467:GO:0030312:GO:0031090:GO:0005198:GO:0015935:	K02957	Genetic Information Processing; Translation; Ribosome [PATH:ko03010] Genetic Information Processing; Translation; Ribosome [BR:ko03011]		emb|CBI31713.3|	unnamed protein product [Vitis vinifera]
scaffold19053	119.22	112.77	59.66	28.57	40s ribosomal protein s15a	GO:0043231:GO:0010467:GO:0030312:GO:0031090:GO:0005198:GO:0015935:	K02957	Genetic Information Processing; Translation; Ribosome [PATH:ko03010] Genetic Information Processing; Translation; Ribosome [BR:ko03011]		emb|CBI31713.3|	unnamed protein product [Vitis vinifera]
C244484	91.6	83.25	127.65	71.84	40s ribosomal protein s15a	GO:0043231:GO:0010467:GO:0030312:GO:0031090:GO:0005198:GO:0015935:	K02957	Genetic Information Processing; Translation; Ribosome [PATH:ko03010] Genetic Information Processing; Translation; Ribosome [BR:ko03011]		gb|ACF06470.1|	cytoplasmic ribosomal protein S15a [Elaeis guineensis] gb|ACF06471.1| cytoplasmic ribosomal protein S15a [Elaeis guineensis]
scaffold28293	26.24	55.5	78.16	65.96	40s ribosomal protein s15a	GO:0043231:GO:0010467:GO:0030312:GO:0031090:GO:0005198:GO:0015935:	K02957	Genetic Information Processing; Translation; Ribosome [PATH:ko03010] Genetic Information Processing; Translation; Ribosome [BR:ko03011]		gb|ACF06470.1|	cytoplasmic ribosomal protein S15a [Elaeis guineensis] gb|ACF06471.1| cytoplasmic ribosomal protein S15a [Elaeis guineensis]
scaffold28767	1.38	7.93	5.09	0	40s ribosomal protein s15a	GO:0010467:GO:0030529:GO:0005198:	K02957	Genetic Information Processing; Translation; Ribosome [PATH:ko03010] Genetic Information Processing; Translation; Ribosome [BR:ko03011]		ref|XP_002897096.1|	40S ribosomal protein S15a [Phytophthora infestans T30-4] gb|EEY65467.1| 40S ribosomal protein S15a [Phytophthora infestans T30-4]
C238872	98.04	305.7	395.43	159.22	40s ribosomal protein s16	GO:0010467:GO:0030312:GO:0005198:GO:0009536:GO:0015935:	K02960	Genetic Information Processing; Translation; Ribosome [PATH:ko03010] Genetic Information Processing; Translation; Ribosome [BR:ko03011]		sp|O22647.1|RS16_FRIAG	RecName: Full=40S ribosomal protein S16 gb|AAB86856.1| ribosomal protein S16 [Fritillaria agrestis]
scaffold39796	10.59	33.48	61.51	17.22	40s ribosomal protein s16	GO:0010467:GO:0005198:GO:0009536:GO:0015935:	K02960	Genetic Information Processing; Translation; Ribosome [PATH:ko03010] Genetic Information Processing; Translation; Ribosome [BR:ko03011]		sp|O22647.1|RS16_FRIAG	RecName: Full=40S ribosomal protein S16 gb|AAB86856.1| ribosomal protein S16 [Fritillaria agrestis]
scaffold44181	0.46	1.76	1.39	1.26	40s ribosomal protein s16	GO:0010467:GO:0030312:GO:0005198:GO:0009536:GO:0015935:	K02960	Genetic Information Processing; Translation; Ribosome [PATH:ko03010] Genetic Information Processing; Translation; Ribosome [BR:ko03011]		sp|O22647.1|RS16_FRIAG	RecName: Full=40S ribosomal protein S16 gb|AAB86856.1| ribosomal protein S16 [Fritillaria agrestis]
scaffold43308	6.9	18.06	25.44	13.02	40s ribosomal protein s17	GO:0031981:GO:0016020:GO:0010467:GO:0005198:GO:0015935:	K02962	Genetic Information Processing; Translation; Ribosome [PATH:ko03010] Genetic Information Processing; Translation; Ribosome [BR:ko03011]		gb|ABK22422.1|	unknown [Picea sitchensis]
scaffold41603	5.06	11.89	12.95	7.56	40s ribosomal protein s17	GO:0031981:GO:0016020:GO:0010467:GO:0005198:GO:0015935:	K02962	Genetic Information Processing; Translation; Ribosome [PATH:ko03010] Genetic Information Processing; Translation; Ribosome [BR:ko03011]		emb|CBI25023.3|	unnamed protein product [Vitis vinifera]
scaffold41895	0.46	1.76	5.09	0.42	40s ribosomal protein s17	GO:0031981:GO:0016020:GO:0010467:GO:0005198:GO:0015935:	K02962	Genetic Information Processing; Translation; Ribosome [PATH:ko03010] Genetic Information Processing; Translation; Ribosome [BR:ko03011]		emb|CBI25023.3|	unnamed protein product [Vitis vinifera]
scaffold20662	0	0	0	1.68	40s ribosomal protein s17	GO:0031981:GO:0016020:GO:0010467:GO:0005198:GO:0015935:	K02962	Genetic Information Processing; Translation; Ribosome [PATH:ko03010] Genetic Information Processing; Translation; Ribosome [BR:ko03011]		gb|ABK22422.1|	unknown [Picea sitchensis]
scaffold41486	19.33	11.89	21.27	6.72	40s ribosomal protein s18	GO:0010467:GO:0030529:GO:0005198:GO:0003676:	K02964	Genetic Information Processing; Translation; Ribosome [PATH:ko03010] Genetic Information Processing; Translation; Ribosome [BR:ko03011]		ref|XP_002141581.1|	40S ribosomal protein S18 [Cryptosporidium muris RN66] gb|EEA07232.1| 40S ribosomal protein S18, putative [Cryptosporidium muris RN66]
scaffold4317	37.28	48.01	80.01	44.95	40s ribosomal protein s19	GO:0031981:GO:0010467:GO:0030312:GO:0005198:GO:0015935:	K02966	Genetic Information Processing; Translation; Ribosome [PATH:ko03010] Genetic Information Processing; Translation; Ribosome [BR:ko03011]		ref|XP_002305397.1|	predicted protein [Populus trichocarpa] gb|EEE85908.1| predicted protein [Populus trichocarpa]
scaffold4315	32.68	30.39	36.54	28.57	40s ribosomal protein s19	GO:0031981:GO:0010467:GO:0030312:GO:0005198:GO:0015935:	K02966	Genetic Information Processing; Translation; Ribosome [PATH:ko03010] Genetic Information Processing; Translation; Ribosome [BR:ko03011]		gb|ACF06446.1|	40S ribosomal protein S19 [Elaeis guineensis]
scaffold27760	14.73	25.99	37.46	15.54	40s ribosomal protein s19	GO:0031981:GO:0030312:GO:0015935:	K02966	Genetic Information Processing; Translation; Ribosome [PATH:ko03010] Genetic Information Processing; Translation; Ribosome [BR:ko03011]		ref|XP_002305397.1|	predicted protein [Populus trichocarpa] gb|EEE85908.1| predicted protein [Populus trichocarpa]
scaffold7611	54.78	71.8	141.52	45.37	40s ribosomal protein s2	GO:0016020:GO:0030312:GO:0015935:GO:0003676:GO:0031981:GO:0010467:GO:0009536:GO:0005198:	K02981	Genetic Information Processing; Translation; Ribosome [PATH:ko03010] Genetic Information Processing; Translation; Ribosome [BR:ko03011]		ref|XP_002298397.1|	predicted protein [Populus trichocarpa] gb|EEE83202.1| predicted protein [Populus trichocarpa]
scaffold28541	59.38	49.78	68.91	39.07	40s ribosomal protein s2	GO:0016020:GO:0010467:GO:0030312:GO:0005198:GO:0009536:GO:0015935:GO:0003676:	K02981	Genetic Information Processing; Translation; Ribosome [PATH:ko03010] Genetic Information Processing; Translation; Ribosome [BR:ko03011]	gb|ABK52388.1|	glycoside hydrolase, family 6 [Acidothermus cellulolyticus 11B]	ref|XP_002513493.1|	40S ribosomal protein S2, putative [Ricinus communis] gb|EEF48896.1| 40S ribosomal protein S2, putative [Ricinus communis]
scaffold27817	3.68	6.61	4.16	0	40s ribosomal protein s2	GO:0043231:GO:0010467:GO:0030529:GO:0032561:GO:0005198:GO:0003676:	K02981	Genetic Information Processing; Translation; Ribosome [PATH:ko03010] Genetic Information Processing; Translation; Ribosome [BR:ko03011]		gb|EEE60147.1|	hypothetical protein OsJ_13042 [Oryza sativa Japonica Group]
scaffold29377	74.11	179.72	128.11	19.33	40s ribosomal protein s20	GO:0030312:GO:0015935:GO:0003676:GO:0031981:GO:0006464:GO:0010467:GO:0004672:GO:0032559:GO:0005198:	K02969	Genetic Information Processing; Translation; Ribosome [PATH:ko03010] Genetic Information Processing; Translation; Ribosome [BR:ko03011]		ref|XP_002510922.1|	40S ribosomal protein S20, putative [Ricinus communis] gb|EEF51524.1| 40S ribosomal protein S20, putative [Ricinus communis]
scaffold33548	110.47	124.22	228.01	106.71	40s ribosomal protein s20	GO:0031981:GO:0010467:GO:0030312:GO:0005198:GO:0015935:GO:0003676:	K02969	Genetic Information Processing; Translation; Ribosome [PATH:ko03010] Genetic Information Processing; Translation; Ribosome [BR:ko03011]		ref|XP_002510922.1|	40S ribosomal protein S20, putative [Ricinus communis] gb|EEF51524.1| 40S ribosomal protein S20, putative [Ricinus communis]
scaffold44807	84.69	116.29	75.85	27.73	40s ribosomal protein s20	GO:0030312:GO:0015935:GO:0003676:GO:0031981:GO:0006464:GO:0010467:GO:0004672:GO:0032559:GO:0005198:	K02969	Genetic Information Processing; Translation; Ribosome [PATH:ko03010] Genetic Information Processing; Translation; Ribosome [BR:ko03011]		ref|XP_002265347.1|	PREDICTED: hypothetical protein [Vitis vinifera] emb|CAN62522.1| hypothetical protein [Vitis vinifera]
scaffold24889	0	0.44	1.85	2.1	40s ribosomal protein s20	GO:0010467:GO:0030529:GO:0005198:GO:0003676:	K02969	Genetic Information Processing; Translation; Ribosome [PATH:ko03010] Genetic Information Processing; Translation; Ribosome [BR:ko03011]		ref|XP_001246074.1|	conserved hypothetical protein [Coccidioides immitis RS] ref|XP_003067697.1| 40S ribosomal protein S20, putative [Coccidioides posadasii C735 delta SOWgp] gb|EER25552.1| 40S ribosomal protein S20, putative [Coccidioides posadasii C735 delta SOWgp]
scaffold31953	52.47	87.22	113.77	79.82	40s ribosomal protein s21	GO:0022613:GO:0010467:GO:0005198:GO:0015935:	K02971	Genetic Information Processing; Translation; Ribosome [PATH:ko03010] Genetic Information Processing; Translation; Ribosome [BR:ko03011]		gb|ABD28456.2|	Ribosomal protein S21e [Medicago truncatula]
scaffold35431	6.9	18.94	21.27	5.88	40s ribosomal protein s21	GO:0022613:GO:0010467:GO:0005198:GO:0015935:	K02971	Genetic Information Processing; Translation; Ribosome [PATH:ko03010] Genetic Information Processing; Translation; Ribosome [BR:ko03011]		ref|XP_002877945.1|	40S ribosomal protein S21 [Arabidopsis lyrata subsp. lyrata] gb|EFH54204.1| 40S ribosomal protein S21 [Arabidopsis lyrata subsp. lyrata]
scaffold43174	13.35	8.81	4.16	0.42	40s ribosomal protein s21	GO:0022613:GO:0010467:GO:0005198:GO:0015935:	K02971	Genetic Information Processing; Translation; Ribosome [PATH:ko03010] Genetic Information Processing; Translation; Ribosome [BR:ko03011]		gb|ABD28456.2|	Ribosomal protein S21e [Medicago truncatula]
scaffold16047	185.96	200.42	357.5	307.94	40s ribosomal protein s23	GO:0031981:GO:0010467:GO:0005198:GO:0015935:	K02973	Genetic Information Processing; Translation; Ribosome [PATH:ko03010] Genetic Information Processing; Translation; Ribosome [BR:ko03011]		gb|ACF06518.1|	40S ribosomal protein S23 [Elaeis guineensis] gb|ACF06555.1| 40S ribosomal protein S23 [Elaeis guineensis]
scaffold25151	47.41	123.78	158.63	82.76	40s ribosomal protein s23	GO:0031981:GO:0010467:GO:0005198:GO:0015935:	K02973	Genetic Information Processing; Translation; Ribosome [PATH:ko03010] Genetic Information Processing; Translation; Ribosome [BR:ko03011]		gb|ACF06518.1|	40S ribosomal protein S23 [Elaeis guineensis] gb|ACF06555.1| 40S ribosomal protein S23 [Elaeis guineensis]
scaffold38092	76.87	59.47	79.55	71.42	40s ribosomal protein s23	GO:0031981:GO:0010467:GO:0005198:GO:0015935:	K02973	Genetic Information Processing; Translation; Ribosome [PATH:ko03010] Genetic Information Processing; Translation; Ribosome [BR:ko03011]		gb|EAZ14059.1|	hypothetical protein OsJ_03983 [Oryza sativa Japonica Group]
scaffold27831	0.46	0.44	0	0	40s ribosomal protein s23	GO:0031981:GO:0010467:GO:0005198:GO:0015935:	K02973	Genetic Information Processing; Translation; Ribosome [PATH:ko03010] Genetic Information Processing; Translation; Ribosome [BR:ko03011]		gb|ACF06518.1|	40S ribosomal protein S23 [Elaeis guineensis] gb|ACF06555.1| 40S ribosomal protein S23 [Elaeis guineensis]
scaffold33368	55.24	74.88	175.28	128.55	40s ribosomal protein s24	GO:0022613:GO:0030312:GO:0031090:GO:0015935:GO:0005488:GO:0031981:GO:0010467:GO:0009536:GO:0005198:	K02974	Genetic Information Processing; Translation; Ribosome [PATH:ko03010] Genetic Information Processing; Translation; Ribosome [BR:ko03011]		ref|XP_002512247.1|	40S ribosomal protein S24, putative [Ricinus communis] gb|EEF49699.1| 40S ribosomal protein S24, putative [Ricinus communis]
scaffold37916	12.89	14.54	28.67	17.64	40s ribosomal protein s24	GO:0022613:GO:0031090:GO:0015935:GO:0005488:GO:0031981:GO:0010467:GO:0009536:GO:0005198:	K02974	Genetic Information Processing; Translation; Ribosome [PATH:ko03010] Genetic Information Processing; Translation; Ribosome [BR:ko03011]		ref|XP_002319622.1|	predicted protein [Populus trichocarpa] gb|EEE95545.1| predicted protein [Populus trichocarpa]
C243990	0	0.44	1.39	0	40s ribosomal protein s24	GO:0022613:GO:0030312:GO:0031090:GO:0015935:GO:0005488:GO:0031981:GO:0010467:GO:0009536:GO:0005198:	K02974	Genetic Information Processing; Translation; Ribosome [PATH:ko03010] Genetic Information Processing; Translation; Ribosome [BR:ko03011]		ref|XP_002328359.1|	predicted protein [Populus trichocarpa] gb|EEE76439.1| predicted protein [Populus trichocarpa]
scaffold41305	13.81	16.3	33.76	12.6	40s ribosomal protein s24-like	GO:0010467:GO:0030529:GO:0005198:GO:0005488:	K02974	Genetic Information Processing; Translation; Ribosome [PATH:ko03010] Genetic Information Processing; Translation; Ribosome [BR:ko03011]		ref|XP_002804676.1|	PREDICTED: 40S ribosomal protein S24-like [Macaca mulatta]
scaffold31887	34.52	192.49	23.59	231.9	40s ribosomal protein s26	GO:0022613:GO:0010467:GO:0005198:GO:0009536:GO:0015935:	K02976	Genetic Information Processing; Translation; Ribosome [PATH:ko03010] Genetic Information Processing; Translation; Ribosome [BR:ko03011]		ref|XP_002267919.1|	PREDICTED: hypothetical protein [Vitis vinifera]
scaffold19694	2.3	6.61	3.24	0.42	40s ribosomal protein s26	GO:0022613:GO:0010467:GO:0005198:GO:0009536:GO:0015935:	K02976	Genetic Information Processing; Translation; Ribosome [PATH:ko03010] Genetic Information Processing; Translation; Ribosome [BR:ko03011]		ref|XP_002319327.1|	predicted protein [Populus trichocarpa] gb|ABK94597.1| unknown [Populus trichocarpa] gb|EEE95250.1| predicted protein [Populus trichocarpa]
scaffold30031	12.43	37	70.76	27.31	40s ribosomal protein s27	GO:0043169:GO:0010467:GO:0030529:GO:0005198:	K02978	Genetic Information Processing; Translation; Ribosome [PATH:ko03010] Genetic Information Processing; Translation; Ribosome [BR:ko03011]		ref|XP_001874254.1|	40S ribosomal protein S27 [Laccaria bicolor S238N-H82] gb|EDR16046.1| 40S ribosomal protein S27 [Laccaria bicolor S238N-H82]
C254782	27.62	218.92	270.09	186.95	40s ribosomal protein s3	GO:0010467:GO:0030529:GO:0005198:GO:0003676:	K02985	Genetic Information Processing; Translation; Ribosome [PATH:ko03010] Genetic Information Processing; Translation; Ribosome [BR:ko03011]		ref|XP_002275541.1|	PREDICTED: hypothetical protein [Vitis vinifera] emb|CBI35887.3| unnamed protein product [Vitis vinifera]
scaffold31757	46.95	110.56	128.57	77.72	40s ribosomal protein s3	GO:0010467:GO:0030529:GO:0005198:GO:0003676:	K02985	Genetic Information Processing; Translation; Ribosome [PATH:ko03010] Genetic Information Processing; Translation; Ribosome [BR:ko03011]		gb|ACF06499.1|	ribosomal protein [Elaeis guineensis]
C255012	66.74	29.51	50.87	43.27	40s ribosomal protein s3	GO:0010467:GO:0030529:GO:0005198:GO:0003676:	K02985	Genetic Information Processing; Translation; Ribosome [PATH:ko03010] Genetic Information Processing; Translation; Ribosome [BR:ko03011]		emb|CBI20708.3|	unnamed protein product [Vitis vinifera]
scaffold19642	44.19	21.58	35.15	42.85	40s ribosomal protein s3	GO:0010467:GO:0030529:GO:0005198:GO:0003676:	K02985	Genetic Information Processing; Translation; Ribosome [PATH:ko03010] Genetic Information Processing; Translation; Ribosome [BR:ko03011]		ref|XP_002318635.1|	predicted protein [Populus trichocarpa] gb|EEE96855.1| predicted protein [Populus trichocarpa]
C242512	14.27	19.38	3.7	0.84	40s ribosomal protein s3	GO:0031981:GO:0016020:GO:0010467:GO:0030312:GO:0005198:GO:0015935:	K02984	Genetic Information Processing; Translation; Ribosome [PATH:ko03010] Genetic Information Processing; Translation; Ribosome [BR:ko03011]		ref|XP_001765967.1|	predicted protein [Physcomitrella patens subsp. patens] gb|EDQ69288.1| predicted protein [Physcomitrella patens subsp. patens]
scaffold31740	43.73	3.08	3.7	3.36	40s ribosomal protein s3	GO:0031090:GO:0006970:GO:0015935:GO:0003676:GO:0031981:GO:0010467:GO:0032559:GO:0017111:GO:0009536:GO:0005198:	K02985	Genetic Information Processing; Translation; Ribosome [PATH:ko03010] Genetic Information Processing; Translation; Ribosome [BR:ko03011]		ref|XP_001757736.1|	predicted protein [Physcomitrella patens subsp. patens] ref|XP_001770580.1| predicted protein [Physcomitrella patens subsp. patens] ref|XP_001785240.1| predicted protein [Physcomitrella patens subsp. patens] gb|EDQ49951.1| predicted protein [Physcomitrella patens subsp. patens] gb|EDQ64563.1| predicted protein [Physcomitrella patens subsp. patens] gb|EDQ77376.1| predicted protein [Physcomitrella …
scaffold25280	857.99	707.87	1078.53	1012.47	40s ribosomal protein s30	GO:0031981:GO:0010467:GO:0005198:GO:0015935:	K02983	Genetic Information Processing; Translation; Ribosome [PATH:ko03010] Genetic Information Processing; Translation; Ribosome [BR:ko03011] Genetic Information Processing; Folding, Sorting and Degradation; Ubiquitin system [BR:ko04121]		emb|CBI35991.3|	unnamed protein product [Vitis vinifera]
scaffold30716	0.46	0.44	0.46	0	40s ribosomal protein s3ae	GO:0010467:GO:0030529:GO:0005198:	K02984	Genetic Information Processing; Translation; Ribosome [PATH:ko03010] Genetic Information Processing; Translation; Ribosome [BR:ko03011]		ref|XP_002901276.1|	40S ribosomal protein S3a [Phytophthora infestans T30-4] gb|EEY59262.1| 40S ribosomal protein S3a [Phytophthora infestans T30-4]
scaffold325	149.14	193.37	286.74	189.05	40s ribosomal protein s4	GO:0031981:GO:0003723:GO:0010467:GO:0031090:GO:0005198:GO:0009536:GO:0015935:	K02987	Genetic Information Processing; Translation; Ribosome [PATH:ko03010] Genetic Information Processing; Translation; Ribosome [BR:ko03011]		gb|ACF06604.1|	40S ribosomal protein S4 [Elaeis guineensis]
scaffold326	186.88	125.98	240.49	150.82	40s ribosomal protein s4	GO:0031981:GO:0003723:GO:0010467:GO:0031090:GO:0005198:GO:0009536:GO:0015935:	K02987	Genetic Information Processing; Translation; Ribosome [PATH:ko03010] Genetic Information Processing; Translation; Ribosome [BR:ko03011]		gb|ACF06602.1|	40S ribosomal protein S4 [Elaeis guineensis]
scaffold324	35.9	84.57	19.42	12.18	40s ribosomal protein s4	GO:0031981:GO:0003723:GO:0010467:GO:0031090:GO:0005198:GO:0009536:GO:0015935:	K02987	Genetic Information Processing; Translation; Ribosome [PATH:ko03010] Genetic Information Processing; Translation; Ribosome [BR:ko03011]		gb|ACF06602.1|	40S ribosomal protein S4 [Elaeis guineensis]
scaffold42940	53.85	33.04	13.41	6.3	40s ribosomal protein s4	GO:0031981:GO:0003723:GO:0010467:GO:0031090:GO:0005198:GO:0009536:GO:0015935:	K02987	Genetic Information Processing; Translation; Ribosome [PATH:ko03010] Genetic Information Processing; Translation; Ribosome [BR:ko03011]		gb|ACF06604.1|	40S ribosomal protein S4 [Elaeis guineensis]
scaffold31834	10.13	18.06	0.92	0.42	40s ribosomal protein s4	GO:0031016:GO:0019080:GO:0003723:GO:0008283:GO:0006412:GO:0005198:GO:0015935:GO:0007417:	K02987	Genetic Information Processing; Translation; Ribosome [PATH:ko03010] Genetic Information Processing; Translation; Ribosome [BR:ko03011]		prf||1617101C	ribosomal protein S4
scaffold25519	0.92	1.76	8.32	1.68	40s ribosomal protein s4	GO:0003723:GO:0010467:GO:0030529:GO:0005198:	K02987	Genetic Information Processing; Translation; Ribosome [PATH:ko03010] Genetic Information Processing; Translation; Ribosome [BR:ko03011]		ref|XP_002899720.1|	40S ribosomal protein S4 [Phytophthora infestans T30-4] gb|EEY60774.1| 40S ribosomal protein S4 [Phytophthora infestans T30-4]
scaffold27961	77.79	144.48	179.91	161.32	40s ribosomal protein s5	GO:0031090:GO:0030312:GO:0015935:GO:0003676:GO:0006464:GO:0010467:GO:0032559:GO:0004672:GO:0009536:GO:0005198:	K02989	Genetic Information Processing; Translation; Ribosome [PATH:ko03010] Genetic Information Processing; Translation; Ribosome [BR:ko03011]		ref|XP_001753712.1|	predicted protein [Physcomitrella patens subsp. patens] ref|XP_001768339.1| predicted protein [Physcomitrella patens subsp. patens] ref|XP_001769390.1| predicted protein [Physcomitrella patens subsp. patens] ref|XP_001769450.1| predicted protein [Physcomitrella patens subsp. patens] ref|XP_001784323.1| predicted protein [Physcomitrella patens subsp. patens] gb|EDQ50885.1| predicted protein [Physc…
scaffold19522	136.25	123.78	46.71	1.68	40s ribosomal protein s5	GO:0031090:GO:0030312:GO:0015935:GO:0003676:GO:0006464:GO:0010467:GO:0032559:GO:0004672:GO:0009536:GO:0005198:	K02989	Genetic Information Processing; Translation; Ribosome [PATH:ko03010] Genetic Information Processing; Translation; Ribosome [BR:ko03011]		gb|ACF06468.1|	40S ribosomal protein S5 [Elaeis guineensis]
scaffold27957	53.39	63.43	63.82	59.24	40s ribosomal protein s5	GO:0031090:GO:0030312:GO:0015935:GO:0003676:GO:0006464:GO:0010467:GO:0032559:GO:0004672:GO:0009536:GO:0005198:	K02989	Genetic Information Processing; Translation; Ribosome [PATH:ko03010] Genetic Information Processing; Translation; Ribosome [BR:ko03011]		gb|ACF06468.1|	40S ribosomal protein S5 [Elaeis guineensis]
scaffold45286	5.06	3.96	16.19	6.3	40s ribosomal protein s5	GO:0010467:GO:0030312:GO:0031090:GO:0005198:GO:0009536:GO:0015935:GO:0003676:	K02989	Genetic Information Processing; Translation; Ribosome [PATH:ko03010] Genetic Information Processing; Translation; Ribosome [BR:ko03011]		ref|XP_955535.1|	40S ribosomal protein S5 [Theileria annulata strain Ankara] emb|CAI76059.1| 40S ribosomal protein S5, putative [Theileria annulata]
scaffold11899	3.68	3.52	5.55	23.53	40s ribosomal protein s5	GO:0031090:GO:0030312:GO:0015935:GO:0003676:GO:0006464:GO:0010467:GO:0032559:GO:0004672:GO:0009536:GO:0005198:	K02989	Genetic Information Processing; Translation; Ribosome [PATH:ko03010] Genetic Information Processing; Translation; Ribosome [BR:ko03011]		gb|ACF06468.1|	40S ribosomal protein S5 [Elaeis guineensis]
scaffold40568	0	0	0	0	40s ribosomal protein s5	GO:0016020:GO:0010467:GO:0030312:GO:0005198:GO:0009536:GO:0015935:GO:0003676:	K02989	Genetic Information Processing; Translation; Ribosome [PATH:ko03010] Genetic Information Processing; Translation; Ribosome [BR:ko03011]		ref|XP_002903617.1|	40S ribosomal protein S5-2 [Phytophthora infestans T30-4] gb|EEY55393.1| 40S ribosomal protein S5-2 [Phytophthora infestans T30-4]
scaffold25455	61.22	37	38.39	21.43	40s ribosomal protein s6	GO:0043231:GO:0033500:GO:0042254:GO:0010467:GO:0048856:GO:0015935:	K02991	Genetic Information Processing; Translation; Ribosome [PATH:ko03010] Genetic Information Processing; Translation; Ribosome [BR:ko03011] Environmental Information Processing; Signal Transduction; mTOR signaling pathway [PATH:ko04150] Organismal Systems; Endocrine System; Insulin signaling pathway [PATH:ko04910]		emb|CAD27733.1|	S6 ribosomal protein [Paracentrotus lividus]
scaffold20544	0	0	0	0	40s ribosomal protein s7	GO:0043231:GO:0010467:GO:0030529:GO:0005198:	K02993	Genetic Information Processing; Translation; Ribosome [PATH:ko03010] Genetic Information Processing; Translation; Ribosome [BR:ko03011]		ref|XP_002899046.1|	40S ribosomal protein S7 [Phytophthora infestans T30-4] gb|EEY62410.1| 40S ribosomal protein S7 [Phytophthora infestans T30-4]
scaffold29910	635.67	318.03	169.73	129.81	40s ribosomal protein s8	GO:0003723:GO:0010467:GO:0030529:GO:0005198:GO:0009536:	K02995	Genetic Information Processing; Translation; Ribosome [PATH:ko03010] Genetic Information Processing; Translation; Ribosome [BR:ko03011]		gb|ACF06617.1|	40S ribosomal protein S8 [Elaeis guineensis]
scaffold22212	43.73	50.22	91.57	46.63	40s ribosomal protein s8	GO:0010467:GO:0030529:GO:0005198:GO:0009536:	K02995	Genetic Information Processing; Translation; Ribosome [PATH:ko03010] Genetic Information Processing; Translation; Ribosome [BR:ko03011]		gb|ACF06617.1|	40S ribosomal protein S8 [Elaeis guineensis]
scaffold32261	40.51	12.77	24.51	16.38	40s ribosomal protein s8	GO:0016020:GO:0022613:GO:0030312:GO:0015935:GO:0031981:GO:0010467:GO:0009536:GO:0005198:	K02995	Genetic Information Processing; Translation; Ribosome [PATH:ko03010] Genetic Information Processing; Translation; Ribosome [BR:ko03011]		gb|ACF06617.1|	40S ribosomal protein S8 [Elaeis guineensis]
scaffold36999	5.98	7.49	8.32	3.78	40s ribosomal protein s8	GO:0030529:	K02995	Genetic Information Processing; Translation; Ribosome [PATH:ko03010] Genetic Information Processing; Translation; Ribosome [BR:ko03011]		ref|XP_001830182.1|	40S ribosomal protein S8 [Coprinopsis cinerea okayama7#130] gb|EAU91660.1| 40S ribosomal protein S8 [Coprinopsis cinerea okayama7#130]
C239754	0	0	0	0	40s ribosomal protein s8	GO:0003723:GO:0010467:GO:0030529:GO:0005198:GO:0009536:	K02995	Genetic Information Processing; Translation; Ribosome [PATH:ko03010] Genetic Information Processing; Translation; Ribosome [BR:ko03011]		gb|ACF06617.1|	40S ribosomal protein S8 [Elaeis guineensis]
C252942	302.41	320.68	147.53	64.28	40s ribosomal protein s9	GO:0003723:GO:0030312:GO:0031090:GO:0015935:GO:0031981:GO:0010467:GO:0009536:GO:0005198:	K02997	Genetic Information Processing; Translation; Ribosome [PATH:ko03010] Genetic Information Processing; Translation; Ribosome [BR:ko03011]		ref|XP_002511557.1|	40S ribosomal protein S9, putative [Ricinus communis] gb|EEF52159.1| 40S ribosomal protein S9, putative [Ricinus communis]
scaffold34685	392.17	217.16	358.89	331.89	40s ribosomal protein s9	GO:0003723:GO:0030312:GO:0031090:GO:0015935:GO:0031981:GO:0010467:GO:0009536:GO:0005198:	K02997	Genetic Information Processing; Translation; Ribosome [PATH:ko03010] Genetic Information Processing; Translation; Ribosome [BR:ko03011]		ref|XP_002511557.1|	40S ribosomal protein S9, putative [Ricinus communis] gb|EEF52159.1| 40S ribosomal protein S9, putative [Ricinus communis]
scaffold44685	54.78	73.12	113.77	83.18	40s ribosomal protein s9	GO:0003723:GO:0030312:GO:0031090:GO:0015935:GO:0031981:GO:0010467:GO:0009536:GO:0005198:	K02997	Genetic Information Processing; Translation; Ribosome [PATH:ko03010] Genetic Information Processing; Translation; Ribosome [BR:ko03011]		gb|ACF06608.1|	ribosomal protein [Elaeis guineensis]
C243768	10.13	7.49	10.17	5.88	40s ribosomal protein s9	GO:0003723:GO:0030312:GO:0031090:GO:0015935:GO:0031981:GO:0010467:GO:0009536:GO:0005198:	K02997	Genetic Information Processing; Translation; Ribosome [PATH:ko03010] Genetic Information Processing; Translation; Ribosome [BR:ko03011]		gb|ACF06608.1|	ribosomal protein [Elaeis guineensis]
scaffold31279	0	0	0	0	40s ribosomal protein s9	GO:0003723:GO:0030312:GO:0031090:GO:0015935:GO:0031981:GO:0010467:GO:0009536:GO:0005198:	K02997	Genetic Information Processing; Translation; Ribosome [PATH:ko03010] Genetic Information Processing; Translation; Ribosome [BR:ko03011]		ref|XP_001713483.1|	40S ribosomal protein S9 [Guillardia theta] gb|AAK39785.1|AF083031_149 40S ribosomal protein S9 [Guillardia theta]
scaffold11197	546.37	384.99	378.78	315.92	40s ribosomal protein sa (laminin receptor-like protein)	GO:0016020:GO:0010467:GO:0006970:GO:0005198:GO:0009536:GO:0015935:	K02998	Genetic Information Processing; Translation; Ribosome [PATH:ko03010] Genetic Information Processing; Translation; Ribosome [BR:ko03011]	emb|CAN98252.1|	Mannan endo-1,4-beta-mannosidase [Sorangium cellulosum 'So ce 56']	gb|EAY90376.1|	hypothetical protein OsI_11954 [Oryza sativa Indica Group]
scaffold30265	25.32	119.81	123.48	84.86	40s ribosomal protein sa (laminin receptor-like protein)	GO:0016020:GO:0010467:GO:0006970:GO:0005198:GO:0009536:GO:0015935:	K02998	Genetic Information Processing; Translation; Ribosome [PATH:ko03010] Genetic Information Processing; Translation; Ribosome [BR:ko03011]		gb|EAY90376.1|	hypothetical protein OsI_11954 [Oryza sativa Indica Group]
scaffold38569	24.4	60.79	109.61	58.82	40s ribosomal protein sa (laminin receptor-like protein)	GO:0016020:GO:0010467:GO:0006970:GO:0005198:GO:0009536:GO:0015935:	K02998	Genetic Information Processing; Translation; Ribosome [PATH:ko03010] Genetic Information Processing; Translation; Ribosome [BR:ko03011]		gb|EAY90376.1|	hypothetical protein OsI_11954 [Oryza sativa Indica Group]
scaffold34407	0	0	0	0	4-coumarate- ligase	GO:0043231:GO:0003824:	K10526	Metabolism; Lipid Metabolism; alpha-Linolenic acid metabolism [PATH:ko00592]		gb|EEE55830.1|	hypothetical protein OsJ_04437 [Oryza sativa Japonica Group]
scaffold14100	479.17	767.33	520.76	510.02	4-coumarate- ligase-like protein	GO:0032559:GO:0005576:GO:0009536:GO:0003824:GO:0010038:	K01976	Unclassified; Metabolism; Others	emb|CAA01693.1|	chitinase 1 [Beta vulgaris subsp. vulgaris]	ref|XP_002267459.1|	PREDICTED: hypothetical protein [Vitis vinifera]
scaffold14099	46.03	525.06	480.99	1094.81	4-coumarate- ligase-like protein	GO:0032559:GO:0005576:GO:0009536:GO:0003824:GO:0010038:	K01976	Unclassified; Metabolism; Others	gb|AAA21932.1|	sialidase [Actinomyces viscosus]	ref|XP_002267459.1|	PREDICTED: hypothetical protein [Vitis vinifera]
scaffold2061	328.19	262.97	209.51	378.1	4-coumarate- ligase-like protein	GO:0032559:GO:0005576:GO:0009536:GO:0003824:GO:0010038:	K01976	Unclassified; Metabolism; Others	gb|ACG28872.1|	unknown [Zea mays]	ref|XP_002267459.1|	PREDICTED: hypothetical protein [Vitis vinifera]
C245582	1.38	4.85	3.24	2.1	4-coumarate- ligase-like protein	GO:0016408:GO:0042579:GO:0009850:GO:0009694:	K10526	Metabolism; Lipid Metabolism; alpha-Linolenic acid metabolism [PATH:ko00592]		gb|EAZ03495.1|	hypothetical protein OsI_25635 [Oryza sativa Indica Group]
scaffold14317	105.87	115.41	144.76	105.87	4-coumarate: ligase	GO:0032559:GO:0006725:GO:0016405:	K01904	Metabolism; Amino Acid Metabolism; Phenylalanine metabolism [PATH:ko00360] Metabolism; Metabolism of Cofactors and Vitamins; Ubiquinone and other terpenoid-quinone biosynthesis [PATH:ko00130] Metabolism; Biosynthesis of Other Secondary Metabolites; Phenylpropanoid biosynthesis [PATH:ko00940]	gb|ACG41765.1|	unknown [Zea mays]	ref|XP_002533186.1|	AMP dependent CoA ligase, putative [Ricinus communis] gb|EEF29200.1| AMP dependent CoA ligase, putative [Ricinus communis]
scaffold37778	2.76	10.13	15.26	42.85	4-coumarate: ligase	GO:0032559:GO:0006725:GO:0016405:	K01904	Metabolism; Amino Acid Metabolism; Phenylalanine metabolism [PATH:ko00360] Metabolism; Metabolism of Cofactors and Vitamins; Ubiquinone and other terpenoid-quinone biosynthesis [PATH:ko00130] Metabolism; Biosynthesis of Other Secondary Metabolites; Phenylpropanoid biosynthesis [PATH:ko00940]		gb|AAC39366.1|	4-coumarate:CoA ligase 1 [Populus trichocarpa x Populus deltoides]
scaffold44727	0	0	0.46	0	4-coumarate: ligase	GO:0032559:GO:0006725:GO:0016405:	K01904	Metabolism; Amino Acid Metabolism; Phenylalanine metabolism [PATH:ko00360] Metabolism; Metabolism of Cofactors and Vitamins; Ubiquinone and other terpenoid-quinone biosynthesis [PATH:ko00130] Metabolism; Biosynthesis of Other Secondary Metabolites; Phenylpropanoid biosynthesis [PATH:ko00940]		gb|AAF91309.1|AF239686_1	4-coumarate:coA ligase 2 [Rubus idaeus]
scaffold4374	20.71	512.73	611.41	1072.97	4-coumarate: ligase isoform 2	GO:0000166:GO:0006952:GO:0009416:GO:0006725:GO:0016405:GO:0010208:	K01904	Metabolism; Amino Acid Metabolism; Phenylalanine metabolism [PATH:ko00360] Metabolism; Metabolism of Cofactors and Vitamins; Ubiquinone and other terpenoid-quinone biosynthesis [PATH:ko00130] Metabolism; Biosynthesis of Other Secondary Metabolites; Phenylpropanoid biosynthesis [PATH:ko00940]	dbj|BAG68286.1|	chitin-binding lectin precursor [Solanum lycopersicum var. cerasiforme]	ref|XP_002452704.1|	hypothetical protein SORBIDRAFT_04g031010 [Sorghum bicolor] gb|EES05680.1| hypothetical protein SORBIDRAFT_04g031010 [Sorghum bicolor]
scaffold4376	457.53	47.13	25.44	18.06	4-coumarate: ligase isoform 2	GO:0032559:GO:0006725:GO:0016405:	K01904	Metabolism; Amino Acid Metabolism; Phenylalanine metabolism [PATH:ko00360] Metabolism; Metabolism of Cofactors and Vitamins; Ubiquinone and other terpenoid-quinone biosynthesis [PATH:ko00130] Metabolism; Biosynthesis of Other Secondary Metabolites; Phenylpropanoid biosynthesis [PATH:ko00940]		ref|NP_001047819.1|	Os02g0697400 [Oryza sativa Japonica Group] sp|Q42982.2|4CL2_ORYSJ RecName: Full=Probable 4-coumarate--CoA ligase 2; Short=4CL 2; Short=Os4CL2; AltName: Full=4-coumaroyl-CoA synthase 2 dbj|BAD07859.1| 4-coumarate:CoA ligase isoform 2 [Oryza sativa Japonica Group] dbj|BAD08175.1| 4-coumarate:CoA ligase isoform 2 [Oryza sativa Japonica Group] dbj|BAF09733.1| Os02g0697400 [Oryza sativa Japonica Group…
scaffold35611	0	0.44	0.46	0.42	4-coumarate: ligase isoform 2	GO:0000166:GO:0006952:GO:0009416:GO:0006725:GO:0016405:GO:0010208:	K01904	Metabolism; Amino Acid Metabolism; Phenylalanine metabolism [PATH:ko00360] Metabolism; Metabolism of Cofactors and Vitamins; Ubiquinone and other terpenoid-quinone biosynthesis [PATH:ko00130] Metabolism; Biosynthesis of Other Secondary Metabolites; Phenylpropanoid biosynthesis [PATH:ko00940]		dbj|BAG82851.1|	4-coumarate:CoA ligase [Ipomoea batatas]
scaffold26587	115.99	191.61	129.96	197.03	4-coumarate:coenzyme a ligase	GO:0032559:GO:0006725:GO:0016405:	K01904	Metabolism; Amino Acid Metabolism; Phenylalanine metabolism [PATH:ko00360] Metabolism; Metabolism of Cofactors and Vitamins; Ubiquinone and other terpenoid-quinone biosynthesis [PATH:ko00130] Metabolism; Biosynthesis of Other Secondary Metabolites; Phenylpropanoid biosynthesis [PATH:ko00940]	gb|ABK52388.1|	glycoside hydrolase, family 6 [Acidothermus cellulolyticus 11B]	gb|AAZ79469.1|	4-coumarate:coenzyme A ligase [Eucalyptus camaldulensis]
scaffold14318	115.53	184.57	173.43	325.17	4-coumarate:coenzyme a ligase	GO:0032559:GO:0006725:GO:0016405:	K01904	Metabolism; Amino Acid Metabolism; Phenylalanine metabolism [PATH:ko00360] Metabolism; Metabolism of Cofactors and Vitamins; Ubiquinone and other terpenoid-quinone biosynthesis [PATH:ko00130] Metabolism; Biosynthesis of Other Secondary Metabolites; Phenylpropanoid biosynthesis [PATH:ko00940]		gb|ADE96996.1|	p-coumarate:CoA-ligase 2 [Sorbus aucuparia]
scaffold24787	3.22	41.41	2.77	49.99	4-coumarate:coenzyme a ligase	GO:0008152:GO:0000166:GO:0016874:	K01904	Metabolism; Amino Acid Metabolism; Phenylalanine metabolism [PATH:ko00360] Metabolism; Metabolism of Cofactors and Vitamins; Ubiquinone and other terpenoid-quinone biosynthesis [PATH:ko00130] Metabolism; Biosynthesis of Other Secondary Metabolites; Phenylpropanoid biosynthesis [PATH:ko00940]		ref|XP_002329649.1|	4-Coumarate:CoA ligase [Populus trichocarpa] gb|EEF07661.1| 4-Coumarate:CoA ligase [Populus trichocarpa]
scaffold14321	30.84	3.52	10.64	4.2	4-coumarate:coenzyme a ligase	GO:0032559:GO:0006725:GO:0016405:	K01904	Metabolism; Amino Acid Metabolism; Phenylalanine metabolism [PATH:ko00360] Metabolism; Metabolism of Cofactors and Vitamins; Ubiquinone and other terpenoid-quinone biosynthesis [PATH:ko00130] Metabolism; Biosynthesis of Other Secondary Metabolites; Phenylpropanoid biosynthesis [PATH:ko00940]	dbj|BAG68286.1|	chitin-binding lectin precursor [Solanum lycopersicum var. cerasiforme]	gb|ADO22687.1|	4cl [Lilium hybrid cultivar]
scaffold20310	41.43	37.44	37.92	28.15	4-diphosphocytidyl-2-c-methyl-d-erythritol kinase	GO:0006721:GO:0032559:GO:0016301:GO:0009536:GO:0006796:	K00919	Metabolism; Metabolism of Terpenoids and Polyketides; Terpenoid backbone biosynthesis [PATH:ko00900]		ref|NP_001044544.1|	Os01g0802100 [Oryza sativa Japonica Group] dbj|BAB86428.1| putative isopentenyl monophosphate kinase [Oryza sativa Japonica Group] dbj|BAF06458.1| Os01g0802100 [Oryza sativa Japonica Group] gb|EAZ11943.1| hypothetical protein OsJ_01815 [Oryza sativa Japonica Group] dbj|BAG90487.1| unnamed protein product [Oryza sativa Japonica Group]
scaffold18512	53.85	104.4	113.77	192.41	4-hydroxy-3-methylbut-2-enyl diphosphate reductase	GO:0006721:GO:0006090:GO:0042221:GO:0009532:GO:0052592:GO:0016726:	K03527	Metabolism; Metabolism of Terpenoids and Polyketides; Terpenoid backbone biosynthesis [PATH:ko00900]		dbj|BAF98297.1|	4-hydroxy-3-methylbut-2-enyl diphosphate reductase [Hevea brasiliensis]
scaffold18511	1.84	3.52	1.85	0.84	4-hydroxy-3-methylbut-2-enyl diphosphate reductase	GO:0006721:GO:0006090:GO:0042221:GO:0009532:GO:0052592:GO:0016726:	K03527	Metabolism; Metabolism of Terpenoids and Polyketides; Terpenoid backbone biosynthesis [PATH:ko00900]		gb|ABI64152.1|	hydroxymethylbutenyl diphosphate reductase [Camptotheca acuminata]
scaffold24707	2.3	2.2	2.77	3.36	4-hydroxy-3-methylbut-2-enyl diphosphate synthase	GO:0006090:GO:0052592:GO:0009526:GO:0046914:GO:0009627:GO:0051536:GO:0006721:GO:0009532:	K03526	Metabolism; Metabolism of Terpenoids and Polyketides; Terpenoid backbone biosynthesis [PATH:ko00900]		ref|XP_002285130.1|	PREDICTED: hypothetical protein [Vitis vinifera] emb|CBI16309.3| unnamed protein product [Vitis vinifera]
scaffold37453	128.88	132.15	110.54	48.73	4-hydroxyphenylpyruvate dioxygenase	GO:0016702:GO:0009072:GO:0005515:GO:0009536:GO:0045426:GO:0016109:GO:0042360:	K00457	Metabolism; Amino Acid Metabolism; Tyrosine metabolism [PATH:ko00350] Metabolism; Amino Acid Metabolism; Phenylalanine metabolism [PATH:ko00360] Metabolism; Metabolism of Cofactors and Vitamins; Ubiquinone and other terpenoid-quinone biosynthesis [PATH:ko00130]	gb|ABK52388.1|	glycoside hydrolase, family 6 [Acidothermus cellulolyticus 11B]	dbj|BAD26248.1|	putative 4-hydroxyphenylpyruvate dioxygenase [Oryza sativa Japonica Group] dbj|BAD25710.1| putative 4-hydroxyphenylpyruvate dioxygenase [Oryza sativa Japonica Group]
scaffold44484	0	0	0.46	0	5 -3 exonuclease family protein	GO:0016788:	K10746	Genetic Information Processing; Replication and Repair; DNA replication proteins [BR:ko03032] Genetic Information Processing; Replication and Repair; Mismatch repair [PATH:ko03430] Genetic Information Processing; Replication and Repair; DNA repair and recombination proteins [BR:ko03400]		emb|CBI15542.3|	unnamed protein product [Vitis vinifera]
scaffold2983	13.81	13.21	14.8	11.76	5 -3 exonuclease-like protein	GO:0043231:GO:0004527:GO:0003676:	K02335	Metabolism; Nucleotide Metabolism; Purine metabolism [PATH:ko00230] Metabolism; Nucleotide Metabolism; Pyrimidine metabolism [PATH:ko00240] Genetic Information Processing; Replication and Repair; DNA replication [PATH:ko03030] Genetic Information Processing; Replication and Repair; DNA replication proteins [BR:ko03032] Genetic Information Processing; Replication and Repair; Base excision repair […		ref|XP_002465600.1|	hypothetical protein SORBIDRAFT_01g041870 [Sorghum bicolor] gb|EER92598.1| hypothetical protein SORBIDRAFT_01g041870 [Sorghum bicolor]
scaffold7127	14.73	9.25	6.94	10.5	5 -3 exonuclease-like protein	GO:0004520:GO:0043231:GO:0043566:GO:0048229:GO:0009987:	K10846	Genetic Information Processing; Replication and Repair; Nucleotide excision repair [PATH:ko03420] Genetic Information Processing; Replication and Repair; DNA repair and recombination proteins [BR:ko03400]		ref|XP_002460545.1|	hypothetical protein SORBIDRAFT_02g030290 [Sorghum bicolor] gb|EER97066.1| hypothetical protein SORBIDRAFT_02g030290 [Sorghum bicolor]
scaffold42330	0	0	0	0	5 -3 exonuclease-like protein	GO:0043231:GO:0004527:GO:0003676:			gb|ABK93472.1|	unknown [Populus trichocarpa]
scaffold22826	69.5	7.93	58.74	32.77	5 -3 exoribonuclease 2	GO:0043231:GO:0046872:GO:0008409:GO:0010586:	K01146	Unclassified; Genetic Information Processing; Replication, recombination and repair proteins		ref|XP_002457601.1|	hypothetical protein SORBIDRAFT_03g010040 [Sorghum bicolor] gb|EES02721.1| hypothetical protein SORBIDRAFT_03g010040 [Sorghum bicolor]
scaffold6735	51.09	76.2	65.21	85.7	5 -3 expressed	GO:0000902:GO:0043231:GO:0043200:GO:0010468:GO:0009606:GO:0008409:GO:0046872:GO:0000160:GO:0009725:GO:0010586:GO:0031086:	K01146	Unclassified; Genetic Information Processing; Replication, recombination and repair proteins		ref|NP_001051542.1|	Os03g0794800 [Oryza sativa Japonica Group] gb|AAT76426.1| putative 5'-3' exonuclease [Oryza sativa Japonica Group] gb|ABF99326.1| 5'-3' exoribonuclease, putative, expressed [Oryza sativa (japonica cultivar-group)] dbj|BAF13456.1| Os03g0794800 [Oryza sativa Japonica Group]
scaffold8204	12.43	14.1	2.77	1.68	5 -3 expressed	GO:0000902:GO:0043231:GO:0043200:GO:0010468:GO:0005488:GO:0009606:GO:0008409:GO:0000160:GO:0009725:GO:0010586:GO:0031086:	K01146	Unclassified; Genetic Information Processing; Replication, recombination and repair proteins		ref|XP_002319214.1|	predicted protein [Populus trichocarpa] gb|EEE95137.1| predicted protein [Populus trichocarpa]
scaffold3674	26.24	3.52	10.17	0.84	5 -adenylylsulfate reductase	GO:0016667:GO:0006790:	K05907	Unclassified; Metabolism; Others		gb|AAL66290.1|AF452450_1	adenosine 5'-phosphosulfate reductase [Glycine max]
scaffold39519	9.21	11.45	8.79	5.04	5 -amp-activated protein kinase-like protein	GO:0001871:	K07199	Organismal Systems; Endocrine System; Insulin signaling pathway [PATH:ko04910] Organismal Systems; Endocrine System; Adipocytokine signaling pathway [PATH:ko04920] Human Diseases; Cardiovascular Diseases; Hypertrophic cardiomyopathy (HCM) [PATH:ko05410]	gb|ACF81792.1|	unknown [Zea mays]	ref|NP_001132796.1|	hypothetical protein LOC100194285 [Zea mays] gb|ACF81792.1| unknown [Zea mays]
scaffold42601	0	0.44	0	0	5 -amp-activated protein kinase-like protein	GO:0043231:		gb|ACA64807.1|	SKIP interacting protein 4 [Oryza sativa Indica Group]	gb|ACA64807.1|	SKIP interacting protein 4 [Oryza sativa]
scaffold43413	0	0.44	0	0	5 -amp-activated protein kinase-like protein	GO:0043231:		gb|AAT85062.1|	isoamylase N-terminal domain containing protein [Oryza sativa (japonica cultivar-group)]	ref|XP_002520154.1|	conserved hypothetical protein [Ricinus communis] gb|EEF42209.1| conserved hypothetical protein [Ricinus communis]
scaffold35596	0	0	0	0	5 -amp-activated protein kinase-like protein	GO:0043231:	K07199	Organismal Systems; Endocrine System; Insulin signaling pathway [PATH:ko04910] Organismal Systems; Endocrine System; Adipocytokine signaling pathway [PATH:ko04920] Human Diseases; Cardiovascular Diseases; Hypertrophic cardiomyopathy (HCM) [PATH:ko05410]	gb|AAT85062.1|	isoamylase N-terminal domain containing protein [Oryza sativa (japonica cultivar-group)]	emb|CBI32028.3|	unnamed protein product [Vitis vinifera]
scaffold23188	20.25	28.63	20.35	12.18	5 deoxy cytosolic type c protein domain containing protein	GO:0043231:			emb|CBI27739.3|	unnamed protein product [Vitis vinifera]
scaffold29905	0.92	1.32	0	1.68	5 deoxy cytosolic type c protein domain containing protein	GO:0043231:GO:0042578:GO:0006796:			emb|CBI27739.3|	unnamed protein product [Vitis vinifera]
scaffold15676	0	6.61	24.51	0.84	5 -nucleotidase magnesium ion binding protein	GO:0043231:GO:0046872:GO:0016787:	K01081	Metabolism; Nucleotide Metabolism; Purine metabolism [PATH:ko00230] Metabolism; Nucleotide Metabolism; Pyrimidine metabolism [PATH:ko00240] Metabolism; Metabolism of Cofactors and Vitamins; Nicotinate and nicotinamide metabolism [PATH:ko00760] Environmental Information Processing; Signaling Molecules and Interaction; Cellular antigens [BR:ko04090]		ref|NP_001050781.2|	Os03g0648900 [Oryza sativa Japonica Group] dbj|BAF12695.2| Os03g0648900 [Oryza sativa Japonica Group]
scaffold15675	15.65	5.29	1.85	14.28	5 -nucleotidase magnesium ion binding protein	GO:0043231:GO:0046872:GO:0016787:GO:0055086:	K01081	Metabolism; Nucleotide Metabolism; Purine metabolism [PATH:ko00230] Metabolism; Nucleotide Metabolism; Pyrimidine metabolism [PATH:ko00240] Metabolism; Metabolism of Cofactors and Vitamins; Nicotinate and nicotinamide metabolism [PATH:ko00760] Environmental Information Processing; Signaling Molecules and Interaction; Cellular antigens [BR:ko04090]		ref|NP_001050781.2|	Os03g0648900 [Oryza sativa Japonica Group] dbj|BAF12695.2| Os03g0648900 [Oryza sativa Japonica Group]
scaffold44456	34.52	34.8	37.92	29.41	50s ribosomal protein l1	GO:0044260:GO:0003723:GO:0010467:GO:0030529:GO:0044238:GO:0005198:	K02863	Genetic Information Processing; Translation; Ribosome [PATH:ko03010] Genetic Information Processing; Translation; Ribosome [BR:ko03011]	gb|ABS86614.2|	latex protein [Morus alba]	ref|NP_001149141.1|	LOC100282763 [Zea mays] gb|ACG34349.1| 50S ribosomal protein L1 [Zea mays]
scaffold35201	0	0.88	1.39	0	50s ribosomal protein l1	GO:0003723:GO:0030529:GO:0006412:GO:0005198:GO:0009536:	K02863	Genetic Information Processing; Translation; Ribosome [PATH:ko03010] Genetic Information Processing; Translation; Ribosome [BR:ko03011]		emb|CBI24963.3|	unnamed protein product [Vitis vinifera]
scaffold44261	32.22	9.69	4.62	2.1	50s ribosomal protein l13	GO:0010467:GO:0003006:GO:0030529:GO:0009532:GO:0005198:	K02871	Genetic Information Processing; Translation; Ribosome [PATH:ko03010] Genetic Information Processing; Translation; Ribosome [BR:ko03011]		emb|CBI20115.3|	unnamed protein product [Vitis vinifera]
scaffold44549	69.96	20.26	49.02	36.97	50s ribosomal protein l15	GO:0043231:GO:0022613:GO:0010467:GO:0030529:GO:0005198:	K02876	Genetic Information Processing; Translation; Ribosome [PATH:ko03010] Genetic Information Processing; Translation; Ribosome [BR:ko03011]	gb|ACS09146.1|	Sequence 1 from patent US 7538200	ref|XP_002268646.1|	PREDICTED: hypothetical protein [Vitis vinifera] emb|CBI31411.3| unnamed protein product [Vitis vinifera]
scaffold36346	0	0	0	0	50s ribosomal protein l15	GO:0010467:GO:0009532:GO:0005198:GO:0000315:	K02876	Genetic Information Processing; Translation; Ribosome [PATH:ko03010] Genetic Information Processing; Translation; Ribosome [BR:ko03011]		ref|XP_002531621.1|	50S ribosomal protein L15, putative [Ricinus communis] gb|EEF30749.1| 50S ribosomal protein L15, putative [Ricinus communis]
scaffold8837	31.76	13.21	12.02	11.76	50s ribosomal protein l17	GO:0043231:GO:0010467:GO:0030529:GO:0005198:	K02879	Genetic Information Processing; Translation; Ribosome [PATH:ko03010] Genetic Information Processing; Translation; Ribosome [BR:ko03011]		gb|ACU20456.1|	unknown [Glycine max]
scaffold41485	4.14	4.85	5.09	2.52	50s ribosomal protein l17	GO:0003723:GO:0010467:GO:0030529:GO:0005198:GO:0009536:	K02879	Genetic Information Processing; Translation; Ribosome [PATH:ko03010] Genetic Information Processing; Translation; Ribosome [BR:ko03011]		ref|XP_002326259.1|	predicted protein [Populus trichocarpa] gb|EEE71929.1| predicted protein [Populus trichocarpa]
scaffold43338	48.79	41.41	60.12	52.09	50s ribosomal protein l20	GO:0043231:GO:0003723:GO:0010467:GO:0030529:GO:0022618:GO:0005198:	K02887	Genetic Information Processing; Translation; Ribosome [PATH:ko03010] Genetic Information Processing; Translation; Ribosome [BR:ko03011]		ref|XP_002268463.1|	PREDICTED: hypothetical protein [Vitis vinifera] emb|CAN74888.1| hypothetical protein [Vitis vinifera] emb|CBI34109.3| unnamed protein product [Vitis vinifera]
scaffold45324	1.38	33.92	29.6	0.42	50s ribosomal protein l21	GO:0006997:GO:0003723:GO:0009566:GO:0006950:GO:0009526:GO:0010467:GO:0048229:GO:0009532:GO:0030529:GO:0005198:	K02888	Genetic Information Processing; Translation; Ribosome [PATH:ko03010] Genetic Information Processing; Translation; Ribosome [BR:ko03011]		ref|XP_002325555.1|	predicted protein [Populus trichocarpa] gb|EEE99936.1| predicted protein [Populus trichocarpa]
scaffold45708	34.52	6.17	16.65	28.99	50s ribosomal protein l21	GO:0006997:GO:0003723:GO:0009566:GO:0006950:GO:0009526:GO:0010467:GO:0048229:GO:0009532:GO:0030529:GO:0005198:	K02888	Genetic Information Processing; Translation; Ribosome [PATH:ko03010] Genetic Information Processing; Translation; Ribosome [BR:ko03011]		ref|XP_002441501.1|	hypothetical protein SORBIDRAFT_09g028120 [Sorghum bicolor] gb|EES19931.1| hypothetical protein SORBIDRAFT_09g028120 [Sorghum bicolor]
scaffold15382	59.84	48.89	64.29	55.03	50s ribosomal protein l22	GO:0043231:GO:0003723:GO:0010467:GO:0030529:GO:0005198:			ref|NP_001043578.1|	Os01g0616500 [Oryza sativa Japonica Group] dbj|BAD61282.1| 50S ribosomal protein L22-like [Oryza sativa Japonica Group] dbj|BAF05492.1| Os01g0616500 [Oryza sativa Japonica Group] gb|EAY74970.1| hypothetical protein OsI_02868 [Oryza sativa Indica Group] gb|EAZ12694.1| hypothetical protein OsJ_02612 [Oryza sativa Japonica Group] dbj|BAG93315.1| unnamed protein product [Oryza sativa Japonica Group]
scaffold43386	0.46	0.44	0	0.42	50s ribosomal protein l27	GO:0010467:GO:0030529:GO:0009532:GO:0005198:	K02899	Genetic Information Processing; Translation; Ribosome [PATH:ko03010] Genetic Information Processing; Translation; Ribosome [BR:ko03011]		ref|XP_002509506.1|	ribosomal protein L27, putative [Ricinus communis] gb|EEF50893.1| ribosomal protein L27, putative [Ricinus communis]
scaffold41528	34.06	14.54	20.81	15.96	50s ribosomal protein l28	GO:0010467:GO:0030529:GO:0005198:GO:0009536:			gb|ACU21357.1|	unknown [Glycine max]
scaffold45081	19.79	6.61	16.65	11.76	50s ribosomal protein l29	GO:0022613:GO:0010467:GO:0030529:GO:0009532:GO:0043232:GO:0009526:GO:0005198:	K02904	Genetic Information Processing; Translation; Ribosome [PATH:ko03010] Genetic Information Processing; Translation; Ribosome [BR:ko03011]		ref|XP_002270328.1|	PREDICTED: hypothetical protein [Vitis vinifera]
scaffold37308	113.23	161.22	71.69	47.89	50s ribosomal protein l3	GO:0003723:GO:0010467:GO:0030529:GO:0009532:GO:0005198:	K02906	Genetic Information Processing; Translation; Ribosome [PATH:ko03010] Genetic Information Processing; Translation; Ribosome [BR:ko03011]	emb|CAX40479.1|	chitinase 3 precursor, putative [Candida dubliniensis CD36]	ref|XP_002523967.1|	50S ribosomal protein L3, putative [Ricinus communis] gb|EEF38335.1| 50S ribosomal protein L3, putative [Ricinus communis]
scaffold33332	48.79	19.82	7.86	6.3	50s ribosomal protein l31	GO:0022613:GO:0010467:GO:0003006:GO:0030529:GO:0009532:GO:0009526:GO:0005198:			ref|XP_002281680.1|	PREDICTED: hypothetical protein [Vitis vinifera] emb|CBI19731.3| unnamed protein product [Vitis vinifera]
scaffold21292	1.84	5.29	14.34	8.4	50s ribosomal protein l3-2	GO:0043231:GO:0010467:GO:0030529:GO:0005198:	K02906	Genetic Information Processing; Translation; Ribosome [PATH:ko03010] Genetic Information Processing; Translation; Ribosome [BR:ko03011]		ref|XP_002268657.1|	PREDICTED: hypothetical protein [Vitis vinifera] emb|CBI26013.3| unnamed protein product [Vitis vinifera]
scaffold41872	38.2	18.94	16.65	13.02	50s ribosomal protein l33	GO:0043231:GO:0010467:GO:0030529:GO:0005198:	K02913	Genetic Information Processing; Translation; Ribosome [PATH:ko03010] Genetic Information Processing; Translation; Ribosome [BR:ko03011]		ref|NP_001055710.1|	Os05g0452600 [Oryza sativa Japonica Group] ref|NP_001150073.1| LOC100283702 [Zea mays] ref|XP_002440066.1| hypothetical protein SORBIDRAFT_09g025380 [Sorghum bicolor] dbj|BAF17624.1| Os05g0452600 [Oryza sativa Japonica Group] gb|ACG36385.1| 50S ribosomal protein L33 [Zea mays] gb|ACG37706.1| 50S ribosomal protein L33 [Zea mays] gb|ACG38398.1| 50S ribosomal protein L33 [Zea mays] gb|ACG47818.1| 50…
scaffold40705	47.87	44.05	36.54	17.22	50s ribosomal protein l36	GO:0043229:GO:0010467:GO:0030529:GO:0005198:GO:0009987:	K02919	Genetic Information Processing; Translation; Ribosome [PATH:ko03010] Genetic Information Processing; Translation; Ribosome [BR:ko03011]		ref|XP_002285234.1|	PREDICTED: hypothetical protein isoform 2 [Vitis vinifera] ref|XP_002285233.1| PREDICTED: hypothetical protein isoform 1 [Vitis vinifera] emb|CBI28207.3| unnamed protein product [Vitis vinifera]
scaffold37151	3.22	26.43	24.51	13.86	50s ribosomal protein l4	GO:0003723:GO:0010467:GO:0030529:GO:0005198:GO:0009536:	K02926	Genetic Information Processing; Translation; Ribosome [PATH:ko03010] Genetic Information Processing; Translation; Ribosome [BR:ko03011]		gb|EEE52352.1|	hypothetical protein OsJ_34399 [Oryza sativa Japonica Group]
scaffold33482	18.87	14.1	17.57	18.48	50s ribosomal protein l4	GO:0043229:	K02926	Genetic Information Processing; Translation; Ribosome [PATH:ko03010] Genetic Information Processing; Translation; Ribosome [BR:ko03011]		gb|EEE53224.1|	hypothetical protein OsJ_36122 [Oryza sativa Japonica Group]
scaffold36622	23.01	16.74	19.42	14.28	50s ribosomal protein l5	GO:0003723:GO:0015934:GO:0010467:GO:0009532:GO:0009526:GO:0005198:	K02931	Genetic Information Processing; Translation; Ribosome [PATH:ko03010] Genetic Information Processing; Translation; Ribosome [BR:ko03011]		ref|XP_002278820.1|	PREDICTED: hypothetical protein [Vitis vinifera] emb|CBI40442.3| unnamed protein product [Vitis vinifera]
scaffold31522	15.65	11.45	19.89	21.01	50s ribosomal protein l6	GO:0003723:GO:0010467:GO:0003006:GO:0030529:GO:0009532:GO:0009526:GO:0005198:	K02933	Genetic Information Processing; Translation; Ribosome [PATH:ko03010] Genetic Information Processing; Translation; Ribosome [BR:ko03011]		emb|CBI28941.3|	unnamed protein product [Vitis vinifera]
scaffold9884	24.4	18.5	18.04	19.75	55 kda b regulatory subunit of phosphatase 2a	GO:0008287:GO:0006464:GO:0023052:GO:0019888:	K04354	Genetic Information Processing; Translation; mRNA surveillance pathway [PATH:ko03015] Genetic Information Processing; Replication and Repair; Chromosome [BR:ko03036] Cellular Processes; Cell Growth and Death; Cell cycle - yeast [PATH:ko04111] Cellular Processes; Cell Communication; Tight junction [PATH:ko04530] Human Diseases; Infectious Diseases; Hepatitis C [PATH:ko05160] Human Diseases; Infect…		ref|XP_002280910.1|	PREDICTED: hypothetical protein [Vitis vinifera]
scaffold32084	6.9	13.21	3.24	4.62	5-alpha-taxadienol-10-beta-hydroxylase	GO:0046872:GO:0031410:	K07437	Metabolism; Metabolism of Cofactors and Vitamins; Retinol metabolism [PATH:ko00830] Metabolism; Enzyme Families; Cytochrome P450 [BR:ko00199]		ref|NP_001148166.1|	taxane 13-alpha-hydroxylase [Zea mays] gb|ACG29993.1| taxane 13-alpha-hydroxylase [Zea mays]
scaffold2697	5.52	312.31	16.19	26.89	5-enolpyruvylshikimate-3-phosphate synthase	GO:0016765:GO:0044424:GO:0008652:	K00800	Metabolism; Amino Acid Metabolism; Phenylalanine, tyrosine and tryptophan biosynthesis [PATH:ko00400]		gb|ACV53022.1|	5-enolpyruvylshikimate-3-phosphate synthase [Amaranthus palmeri]
scaffold12955	41.43	59.91	25.9	15.12	5-enolpyruvylshikimate-3-phosphate synthase	GO:0016765:GO:0043650:GO:0008652:GO:0006950:GO:0009536:GO:0019632:	K00800	Metabolism; Amino Acid Metabolism; Phenylalanine, tyrosine and tryptophan biosynthesis [PATH:ko00400]		gb|AAV64030.1|	5-enolpyruvylshikimate 3-phosphate synthase [Camptotheca acuminata]
scaffold2698	104.03	3.96	179.45	152.08	5-enolpyruvylshikimate-3-phosphate synthase	GO:0016765:GO:0008652:GO:0006950:GO:0009536:	K00800	Metabolism; Amino Acid Metabolism; Phenylalanine, tyrosine and tryptophan biosynthesis [PATH:ko00400]		ref|XP_002280922.1|	PREDICTED: hypothetical protein [Vitis vinifera] emb|CBI38903.3| unnamed protein product [Vitis vinifera]
scaffold18768	0	0.44	0.92	1.26	5-formyltetrahydrofolate cycloligase	GO:0043231:GO:0032559:GO:0016882:GO:0005576:GO:0006760:GO:0046914:	K01934	Metabolism; Metabolism of Cofactors and Vitamins; One carbon pool by folate [PATH:ko00670]		ref|XP_002318620.1|	5-formyltetrahydrofolate cyclo-ligase [Populus trichocarpa] gb|EEE96840.1| 5-formyltetrahydrofolate cyclo-ligase [Populus trichocarpa]
scaffold2398	12.89	47.13	81.4	64.7	5-methylcytosine dna glycosylase	GO:0006342:GO:0006305:GO:0003006:GO:0016799:GO:0035510:GO:0043076:GO:0005488:GO:0016835:	K10773	Genetic Information Processing; Replication and Repair; Base excision repair [PATH:ko03410] Genetic Information Processing; Replication and Repair; DNA repair and recombination proteins [BR:ko03400]		ref|XP_002277401.1|	PREDICTED: hypothetical protein [Vitis vinifera]
scaffold16994	9.67	1.32	3.7	2.1	5-methylcytosine dna glycosylase	GO:0006342:GO:0006305:GO:0003006:GO:0016799:GO:0035510:GO:0043076:GO:0005488:GO:0016835:	K10773	Genetic Information Processing; Replication and Repair; Base excision repair [PATH:ko03410] Genetic Information Processing; Replication and Repair; DNA repair and recombination proteins [BR:ko03400]		ref|XP_002277401.1|	PREDICTED: hypothetical protein [Vitis vinifera]
scaffold31548	0.46	0.88	0.92	1.26	5-methylcytosine dna glycosylase	GO:0006342:GO:0006305:GO:0003006:GO:0016799:GO:0006281:GO:0035510:GO:0043076:GO:0005488:GO:0016835:	K10773	Genetic Information Processing; Replication and Repair; Base excision repair [PATH:ko03410] Genetic Information Processing; Replication and Repair; DNA repair and recombination proteins [BR:ko03400]		ref|XP_002267310.1|	PREDICTED: hypothetical protein [Vitis vinifera]
scaffold4851	110.47	288.52	425.03	284.42	5-methyltetrahydropteroyltriglutamate-homocysteine expressed	GO:0044424:GO:0000097:GO:0006730:GO:0046914:GO:0008172:	K00549	Metabolism; Amino Acid Metabolism; Cysteine and methionine metabolism [PATH:ko00270] Metabolism; Metabolism of Other Amino Acids; Selenocompound metabolism [PATH:ko00450]		ref|NP_001067314.1|	Os12g0624000 [Oryza sativa Japonica Group] gb|ABA99428.1| 5-methyltetrahydropteroyltriglutamate-homocysteine methyltransferase, putative, expressed [Oryza sativa (japonica cultivar-group)] gb|ABA99429.1| 5-methyltetrahydropteroyltriglutamate-homocysteine methyltransferase, putative, expressed [Oryza sativa (japonica cultivar-group)] dbj|BAF30333.1| Os12g0624000 [Oryza sativa Japonica Group] dbj|B…
C265024	31.76	70.04	60.12	36.97	5-oxoprolinase (atp-hydrolysing)	GO:0044424:GO:0006749:GO:0016812:GO:0000166:	K01469	Metabolism; Metabolism of Other Amino Acids; Glutathione metabolism [PATH:ko00480]		ref|XP_002465051.1|	hypothetical protein SORBIDRAFT_01g031300 [Sorghum bicolor] gb|EER92049.1| hypothetical protein SORBIDRAFT_01g031300 [Sorghum bicolor]
scaffold36619	238.89	254.6	242.81	389.86	6 protein	GO:0003676:			gb|ADL36795.1|	NAC domain class transcription factor [Malus x domestica]
scaffold42403	29.92	41.41	49.95	33.19	60s acidic ribosomal protein	GO:0043231:GO:0005840:GO:0006412:GO:0006950:GO:0005198:	K02943	Genetic Information Processing; Translation; Ribosome [PATH:ko03010] Genetic Information Processing; Translation; Ribosome [BR:ko03011]		ref|XP_002448737.1|	hypothetical protein SORBIDRAFT_06g032330 [Sorghum bicolor] gb|EES13065.1| hypothetical protein SORBIDRAFT_06g032330 [Sorghum bicolor]
scaffold903	514.61	372.21	371.38	61.76	60s acidic ribosomal protein p0	GO:0016020:GO:0005840:GO:0022613:GO:0006970:GO:0046914:GO:0031981:GO:0006412:GO:0009536:GO:0005198:GO:0010038:	K02941	Genetic Information Processing; Translation; Ribosome [PATH:ko03010] Genetic Information Processing; Translation; Ribosome [BR:ko03011]		gb|ACF06450.1|	ribosomal protein L10 [Elaeis guineensis]
scaffold905	10.13	13.66	17.11	142	60s acidic ribosomal protein p0	GO:0016020:GO:0005840:GO:0022613:GO:0006970:GO:0046914:GO:0031981:GO:0006412:GO:0009536:GO:0005198:GO:0010038:	K02941	Genetic Information Processing; Translation; Ribosome [PATH:ko03010] Genetic Information Processing; Translation; Ribosome [BR:ko03011]		gb|ACF06450.1|	ribosomal protein L10 [Elaeis guineensis]
scaffold44167	58.46	43.61	119.32	30.25	60s acidic ribosomal protein p1	GO:0005840:GO:0006412:GO:0005198:	K02942	Genetic Information Processing; Translation; Ribosome [PATH:ko03010] Genetic Information Processing; Translation; Ribosome [BR:ko03011]		gb|AAP34638.1|	ubiquitin/ribosomal protein P1 fusion [Bigelowiella natans]
scaffold36620	1391.93	2135.49	1025.8	371.8	60s acidic ribosomal protein p1-1	GO:0016020:GO:0043231:GO:0005840:GO:0006412:GO:0005198:	K02942	Genetic Information Processing; Translation; Ribosome [PATH:ko03010] Genetic Information Processing; Translation; Ribosome [BR:ko03011]		ref|XP_002991186.1|	hypothetical protein SELMODRAFT_133023 [Selaginella moellendorffii] gb|EFJ07730.1| hypothetical protein SELMODRAFT_133023 [Selaginella moellendorffii]
scaffold28897	1.84	0.88	1.39	1.68	60s acidic ribosomal protein p2a	GO:0030529:GO:0006412:GO:0005198:	K02943	Genetic Information Processing; Translation; Ribosome [PATH:ko03010] Genetic Information Processing; Translation; Ribosome [BR:ko03011]		ref|XP_002441563.1|	hypothetical protein SORBIDRAFT_09g029390 [Sorghum bicolor] gb|EES19993.1| hypothetical protein SORBIDRAFT_09g029390 [Sorghum bicolor]
scaffold35904	0	0	0	0	60s acidic ribosomal subunit protein	GO:0022613:GO:0030529:GO:0006412:GO:0005198:	K02941	Genetic Information Processing; Translation; Ribosome [PATH:ko03010] Genetic Information Processing; Translation; Ribosome [BR:ko03011]		ref|XP_002140323.1|	60S acidic ribosomal protein P0 [Cryptosporidium muris RN66] gb|EEA05974.1| 60S acidic ribosomal protein P0, putative [Cryptosporidium muris RN66]
scaffold10748	212.66	206.15	278.42	147.88	60s ribosomal	GO:0031981:GO:0015934:GO:0010467:GO:0030312:GO:0031090:GO:0005198:GO:0009536:	K02930	Genetic Information Processing; Translation; Ribosome [PATH:ko03010] Genetic Information Processing; Translation; Ribosome [BR:ko03011]	gb|ACG28872.1|	unknown [Zea mays]	ref|XP_002285741.1|	PREDICTED: hypothetical protein [Vitis vinifera]
scaffold10348	82.85	199.98	187.77	102.93	60s ribosomal	GO:0031981:GO:0015934:GO:0010467:GO:0030312:GO:0031090:GO:0005198:GO:0009536:	K02930	Genetic Information Processing; Translation; Ribosome [PATH:ko03010] Genetic Information Processing; Translation; Ribosome [BR:ko03011]	dbj|BAA36223.1|	chitinase [Emericella nidulans]	ref|XP_002285741.1|	PREDICTED: hypothetical protein [Vitis vinifera]
scaffold10747	286.76	138.75	197.48	198.29	60s ribosomal	GO:0031981:GO:0015934:GO:0010467:GO:0030312:GO:0031090:GO:0005198:GO:0009536:	K02930	Genetic Information Processing; Translation; Ribosome [PATH:ko03010] Genetic Information Processing; Translation; Ribosome [BR:ko03011]	gb|ABK52388.1|	glycoside hydrolase, family 6 [Acidothermus cellulolyticus 11B]	ref|XP_002285741.1|	PREDICTED: hypothetical protein [Vitis vinifera]
scaffold31513	11.05	3.96	5.55	4.62	60s ribosomal	GO:0031981:GO:0015934:GO:0010467:GO:0030312:GO:0031090:GO:0005198:GO:0009536:	K02930	Genetic Information Processing; Translation; Ribosome [PATH:ko03010] Genetic Information Processing; Translation; Ribosome [BR:ko03011]		gb|ABK96375.1|	unknown [Populus trichocarpa x Populus deltoides]
scaffold972	91.6	85.01	54.57	35.71	60s ribosomal protein	GO:0043231:GO:0010467:GO:0030529:GO:0005198:	K02885	Genetic Information Processing; Translation; Ribosome [PATH:ko03010] Genetic Information Processing; Translation; Ribosome [BR:ko03011]		gb|ABK26742.1|	unknown [Picea sitchensis]
scaffold41652	4.14	17.62	46.25	22.27	60s ribosomal protein	GO:0010467:GO:0030529:GO:0005198:	K02872	Genetic Information Processing; Translation; Ribosome [PATH:ko03010] Genetic Information Processing; Translation; Ribosome [BR:ko03011]		sp|P93099.1|RL13A_CYAPA	RecName: Full=60S ribosomal protein L13a emb|CAA71090.1| ribosomal protein L13a [Cyanophora paradoxa]
scaffold29975	32.22	11.89	12.95	4.62	60s ribosomal protein	GO:0015934:	K02883	Genetic Information Processing; Translation; Ribosome [PATH:ko03010] Genetic Information Processing; Translation; Ribosome [BR:ko03011]		gb|ABK26318.1|	unknown [Picea sitchensis]
scaffold41300	2.76	1.32	5.55	1.26	60s ribosomal protein	GO:0010467:GO:0030529:GO:0005198:	K02875	Genetic Information Processing; Translation; Ribosome [PATH:ko03010] Genetic Information Processing; Translation; Ribosome [BR:ko03011]		ref|NP_001147421.1|	60 ribosomal protein L14 [Zea mays] gb|ACG27456.1| 60 ribosomal protein L14 [Zea mays]
scaffold35933	0	0	0	0	60s ribosomal protein	GO:0018988:GO:0010467:GO:0030529:GO:0005198:GO:0002164:	K02912	Genetic Information Processing; Translation; Ribosome [PATH:ko03010] Genetic Information Processing; Translation; Ribosome [BR:ko03011]		ref|XP_002901678.1|	60S ribosomal protein L32-1 [Phytophthora infestans T30-4] gb|EEY58734.1| 60S ribosomal protein L32-1 [Phytophthora infestans T30-4]
scaffold27898	33.6	3.96	5.55	1.68	60s ribosomal protein l10	GO:0010467:GO:0030529:GO:0005198:	K02866	Genetic Information Processing; Translation; Ribosome [PATH:ko03010] Genetic Information Processing; Translation; Ribosome [BR:ko03011]		gb|ACF06451.1|	QM-like protein [Elaeis guineensis]
scaffold34838	0	0	0	0	60s ribosomal protein l10	GO:0010467:GO:0030529:GO:0005198:	K02866	Genetic Information Processing; Translation; Ribosome [PATH:ko03010] Genetic Information Processing; Translation; Ribosome [BR:ko03011]		ref|XP_001832660.1|	60S ribosomal protein L10 [Coprinopsis cinerea okayama7#130] gb|EAU89203.1| 60S ribosomal protein L10 [Coprinopsis cinerea okayama7#130]
scaffold17092	79.17	66.51	76.31	62.6	60s ribosomal protein l10a	GO:0031981:GO:0016020:GO:0048513:GO:0015934:GO:0010467:GO:0003002:GO:0005198:GO:0003676:	K02865	Genetic Information Processing; Translation; Ribosome [PATH:ko03010] Genetic Information Processing; Translation; Ribosome [BR:ko03011]		gb|ACF06489.1|	ribosomal protein L10a [Elaeis guineensis]
scaffold18701	62.6	18.06	10.64	49.99	60s ribosomal protein l10a	GO:0031981:GO:0016020:GO:0048513:GO:0015934:GO:0010467:GO:0003002:GO:0005198:GO:0003676:	K02865	Genetic Information Processing; Translation; Ribosome [PATH:ko03010] Genetic Information Processing; Translation; Ribosome [BR:ko03011]		gb|ACF06489.1|	ribosomal protein L10a [Elaeis guineensis]
scaffold45191	9.21	10.57	39.77	13.02	60s ribosomal protein l10a	GO:0031981:GO:0016020:GO:0048513:GO:0015934:GO:0010467:GO:0003002:GO:0005198:	K02865	Genetic Information Processing; Translation; Ribosome [PATH:ko03010] Genetic Information Processing; Translation; Ribosome [BR:ko03011]		ref|XP_002909966.1|	60S ribosomal protein L10a-1 [Phytophthora infestans T30-4] gb|EEY54168.1| 60S ribosomal protein L10a-1 [Phytophthora infestans T30-4]
scaffold18702	10.13	6.17	10.17	8.4	60s ribosomal protein l10a	GO:0031981:GO:0016020:GO:0048513:GO:0015934:GO:0010467:GO:0003002:GO:0005198:GO:0003676:	K02865	Genetic Information Processing; Translation; Ribosome [PATH:ko03010] Genetic Information Processing; Translation; Ribosome [BR:ko03011]		gb|ACF06489.1|	ribosomal protein L10a [Elaeis guineensis]
scaffold26886	0	0	0	0	60s ribosomal protein l10a	GO:0010467:GO:0030529:GO:0005198:GO:0003676:	K02865	Genetic Information Processing; Translation; Ribosome [PATH:ko03010] Genetic Information Processing; Translation; Ribosome [BR:ko03011]		ref|XP_002585171.1|	60S ribosomal protein L10a [Uncinocarpus reesii 1704] gb|EEP81018.1| 60S ribosomal protein L10a [Uncinocarpus reesii 1704]
scaffold9040	164.79	180.6	234.02	149.56	60s ribosomal protein l11	GO:0031981:GO:0003723:GO:0015934:GO:0010467:GO:0005198:GO:0009536:	K02868	Genetic Information Processing; Translation; Ribosome [PATH:ko03010] Genetic Information Processing; Translation; Ribosome [BR:ko03011]		gb|ACF06486.1|	60S ribosomal protein L11 [Elaeis guineensis] gb|ACF06487.1| 60S ribosomal protein L11 [Elaeis guineensis]
scaffold34922	95.74	111.88	197.48	163.84	60s ribosomal protein l11	GO:0031981:GO:0003723:GO:0015934:GO:0010467:GO:0005198:GO:0009536:	K02868	Genetic Information Processing; Translation; Ribosome [PATH:ko03010] Genetic Information Processing; Translation; Ribosome [BR:ko03011]		gb|ACF06486.1|	60S ribosomal protein L11 [Elaeis guineensis] gb|ACF06487.1| 60S ribosomal protein L11 [Elaeis guineensis]
scaffold10832	36.36	86.78	71.69	31.51	60s ribosomal protein l11	GO:0031981:GO:0003723:GO:0015934:GO:0010467:GO:0005198:GO:0009536:	K02868	Genetic Information Processing; Translation; Ribosome [PATH:ko03010] Genetic Information Processing; Translation; Ribosome [BR:ko03011]		ref|NP_001132260.1|	hypothetical protein LOC100193696 [Zea mays] gb|ACF81036.1| unknown [Zea mays]
scaffold34924	0.92	9.25	11.1	2.1	60s ribosomal protein l11	GO:0031981:GO:0003723:GO:0015934:GO:0010467:GO:0005198:GO:0009536:	K02868	Genetic Information Processing; Translation; Ribosome [PATH:ko03010] Genetic Information Processing; Translation; Ribosome [BR:ko03011]		ref|XP_002510391.1|	60S ribosomal protein L11, putative [Ricinus communis] gb|EEF52578.1| 60S ribosomal protein L11, putative [Ricinus communis]
scaffold915	34.52	2.2	6.94	0.42	60s ribosomal protein l11	GO:0031981:GO:0003723:GO:0015934:GO:0010467:GO:0005198:GO:0009536:	K02868	Genetic Information Processing; Translation; Ribosome [PATH:ko03010] Genetic Information Processing; Translation; Ribosome [BR:ko03011]		ref|XP_002880003.1|	60S ribosomal protein L11 [Arabidopsis lyrata subsp. lyrata] gb|EFH56262.1| 60S ribosomal protein L11 [Arabidopsis lyrata subsp. lyrata]
C232546	1.38	0.44	0	0	60s ribosomal protein l11	GO:0031981:GO:0003723:GO:0015934:GO:0010467:GO:0005198:GO:0009536:	K02868	Genetic Information Processing; Translation; Ribosome [PATH:ko03010] Genetic Information Processing; Translation; Ribosome [BR:ko03011]		gb|ACF06486.1|	60S ribosomal protein L11 [Elaeis guineensis] gb|ACF06487.1| 60S ribosomal protein L11 [Elaeis guineensis]
scaffold24890	0.92	0	2.31	0.84	60s ribosomal protein l11	GO:0043231:GO:0003723:GO:0015934:GO:0010467:GO:0005198:	K02868	Genetic Information Processing; Translation; Ribosome [PATH:ko03010] Genetic Information Processing; Translation; Ribosome [BR:ko03011]		ref|XP_002981065.1|	hypothetical protein SELMODRAFT_444767 [Selaginella moellendorffii] ref|XP_002982539.1| hypothetical protein SELMODRAFT_271568 [Selaginella moellendorffii] gb|EFJ16292.1| hypothetical protein SELMODRAFT_271568 [Selaginella moellendorffii] gb|EFJ17766.1| hypothetical protein SELMODRAFT_444767 [Selaginella moellendorffii]
scaffold43201	390.79	418.47	484.23	298.7	60s ribosomal protein l12	GO:0003723:GO:0015934:GO:0022613:GO:0006950:GO:0046914:GO:0031981:GO:0010467:GO:0009536:GO:0005198:	K02870	Genetic Information Processing; Translation; Ribosome [PATH:ko03010] Genetic Information Processing; Translation; Ribosome [BR:ko03011]	gb|ABK52388.1|	glycoside hydrolase, family 6 [Acidothermus cellulolyticus 11B]	gb|ACU24057.1|	unknown [Glycine max]
scaffold44597	79.63	66.51	80.94	93.26	60s ribosomal protein l12	GO:0003723:GO:0015934:GO:0022613:GO:0006950:GO:0046914:GO:0031981:GO:0010467:GO:0009536:GO:0005198:	K02870	Genetic Information Processing; Translation; Ribosome [PATH:ko03010] Genetic Information Processing; Translation; Ribosome [BR:ko03011]	gb|ABH87623.1|	Sequence 1 from patent US 7059993	ref|XP_002530279.1|	60S ribosomal protein L12, putative [Ricinus communis] gb|EEF32086.1| 60S ribosomal protein L12, putative [Ricinus communis]
scaffold26790	25.32	40.53	72.61	27.31	60s ribosomal protein l12	GO:0003723:GO:0015934:GO:0022613:GO:0006950:GO:0046914:GO:0031981:GO:0010467:GO:0009536:GO:0005198:	K02870	Genetic Information Processing; Translation; Ribosome [PATH:ko03010] Genetic Information Processing; Translation; Ribosome [BR:ko03011]		gb|ACU17053.1|	unknown [Glycine max]
scaffold42151	17.95	29.07	45.32	40.75	60s ribosomal protein l12	GO:0003723:GO:0015934:GO:0022613:GO:0006950:GO:0046914:GO:0031981:GO:0010467:GO:0009536:GO:0005198:	K02870	Genetic Information Processing; Translation; Ribosome [PATH:ko03010] Genetic Information Processing; Translation; Ribosome [BR:ko03011]		ref|XP_002274407.1|	PREDICTED: hypothetical protein [Vitis vinifera] emb|CAN75443.1| hypothetical protein [Vitis vinifera]
scaffold13429	365.94	555.9	363.98	161.32	60s ribosomal protein l13-1	GO:0031981:GO:0015934:GO:0022613:GO:0010467:GO:0030312:GO:0031090:GO:0005198:	K02873	Genetic Information Processing; Translation; Ribosome [PATH:ko03010] Genetic Information Processing; Translation; Ribosome [BR:ko03011]		gb|ACF06606.1|	60S ribosomal protein L13E [Elaeis guineensis]
scaffold37722	141.77	152.41	186.85	103.35	60s ribosomal protein l13-1	GO:0031981:GO:0015934:GO:0022613:GO:0010467:GO:0030312:GO:0031090:GO:0005198:	K02873	Genetic Information Processing; Translation; Ribosome [PATH:ko03010] Genetic Information Processing; Translation; Ribosome [BR:ko03011]		gb|ACF06606.1|	60S ribosomal protein L13E [Elaeis guineensis]
scaffold44215	3.68	6.61	10.17	5.46	60s ribosomal protein l13-1	GO:0031981:GO:0015934:GO:0022613:GO:0010467:GO:0030312:GO:0031090:GO:0005198:	K02873	Genetic Information Processing; Translation; Ribosome [PATH:ko03010] Genetic Information Processing; Translation; Ribosome [BR:ko03011]		gb|ACF06606.1|	60S ribosomal protein L13E [Elaeis guineensis]
C239958	5.98	2.64	3.7	0.84	60s ribosomal protein l13-1	GO:0031981:GO:0015934:GO:0022613:GO:0010467:GO:0030312:GO:0031090:GO:0005198:	K02873	Genetic Information Processing; Translation; Ribosome [PATH:ko03010] Genetic Information Processing; Translation; Ribosome [BR:ko03011]		gb|ACF06606.1|	60S ribosomal protein L13E [Elaeis guineensis]
scaffold21003	0.92	2.2	1.85	1.26	60s ribosomal protein l13-1	GO:0031981:GO:0015934:GO:0022613:GO:0010467:GO:0030312:GO:0031090:GO:0005198:	K02873	Genetic Information Processing; Translation; Ribosome [PATH:ko03010] Genetic Information Processing; Translation; Ribosome [BR:ko03011]		gb|ACF06606.1|	60S ribosomal protein L13E [Elaeis guineensis]
scaffold42790	124.74	176.64	154.47	117.21	60s ribosomal protein l13a	GO:0031981:GO:0015934:GO:0010467:GO:0005198:GO:0009536:GO:0005488:	K02872	Genetic Information Processing; Translation; Ribosome [PATH:ko03010] Genetic Information Processing; Translation; Ribosome [BR:ko03011]		ref|NP_001051314.1|	Os03g0756000 [Oryza sativa Japonica Group] gb|AAR01683.1| putative ribosomal protein L13a [Oryza sativa Japonica Group] gb|ABF98951.1| 60S ribosomal protein L13a-2, putative, expressed [Oryza sativa (japonica cultivar-group)] dbj|BAF13228.1| Os03g0756000 [Oryza sativa Japonica Group] gb|EAY91906.1| hypothetical protein OsI_13588 [Oryza sativa Indica Group] gb|EAZ28629.1| hypothetical protein OsJ_…
scaffold8434	372.38	120.69	62.44	30.25	60s ribosomal protein l13a	GO:0031981:GO:0015934:GO:0010467:GO:0005198:GO:0009536:GO:0005488:	K02872	Genetic Information Processing; Translation; Ribosome [PATH:ko03010] Genetic Information Processing; Translation; Ribosome [BR:ko03011]		ref|NP_001130808.1|	hypothetical protein LOC100191912 [Zea mays] gb|ACG24933.1| 60S ribosomal protein L13a [Zea mays]
scaffold42789	51.55	58.14	67.99	93.68	60s ribosomal protein l13a	GO:0031981:GO:0015934:GO:0010467:GO:0005198:GO:0009536:GO:0005488:	K02872	Genetic Information Processing; Translation; Ribosome [PATH:ko03010] Genetic Information Processing; Translation; Ribosome [BR:ko03011]		ref|XP_002268901.1|	PREDICTED: hypothetical protein [Vitis vinifera] emb|CAN63603.1| hypothetical protein [Vitis vinifera]
scaffold8436	23.94	27.31	63.36	27.73	60s ribosomal protein l13a	GO:0031981:GO:0015934:GO:0010467:GO:0005198:GO:0009536:GO:0005488:	K02872	Genetic Information Processing; Translation; Ribosome [PATH:ko03010] Genetic Information Processing; Translation; Ribosome [BR:ko03011]		gb|ABK93590.1|	unknown [Populus trichocarpa]
scaffold21914	6.9	4.4	12.02	11.76	60s ribosomal protein l13a	GO:0015934:GO:0010467:GO:0005198:GO:0005488:	K02872	Genetic Information Processing; Translation; Ribosome [PATH:ko03010] Genetic Information Processing; Translation; Ribosome [BR:ko03011]		ref|NP_001051314.1|	Os03g0756000 [Oryza sativa Japonica Group] gb|AAR01683.1| putative ribosomal protein L13a [Oryza sativa Japonica Group] gb|ABF98951.1| 60S ribosomal protein L13a-2, putative, expressed [Oryza sativa (japonica cultivar-group)] dbj|BAF13228.1| Os03g0756000 [Oryza sativa Japonica Group] gb|EAY91906.1| hypothetical protein OsI_13588 [Oryza sativa Indica Group] gb|EAZ28629.1| hypothetical protein OsJ_…
scaffold45445	608.05	523.3	568.86	349.11	60s ribosomal protein l14	GO:0031981:GO:0015934:GO:0022613:GO:0010467:GO:0031090:GO:0005198:GO:0009536:	K02875	Genetic Information Processing; Translation; Ribosome [PATH:ko03010] Genetic Information Processing; Translation; Ribosome [BR:ko03011]		emb|CBI25584.3|	unnamed protein product [Vitis vinifera]
scaffold15348	269.27	189.41	178.06	112.59	60s ribosomal protein l14	GO:0031981:GO:0015934:GO:0022613:GO:0010467:GO:0031090:GO:0005198:GO:0009536:	K02875	Genetic Information Processing; Translation; Ribosome [PATH:ko03010] Genetic Information Processing; Translation; Ribosome [BR:ko03011]		emb|CBI25584.3|	unnamed protein product [Vitis vinifera]
scaffold31163	182.28	375.3	358.43	163.84	60s ribosomal protein l15	GO:0043231:GO:0015934:GO:0010467:GO:0031090:GO:0005198:	K02877	Genetic Information Processing; Translation; Ribosome [PATH:ko03010] Genetic Information Processing; Translation; Ribosome [BR:ko03011]		gb|ACF06610.1|	ribosomal protein L15 [Elaeis guineensis]
C240984	47.41	35.24	78.62	63.86	60s ribosomal protein l15	GO:0031981:GO:0015934:GO:0010467:GO:0031090:GO:0005198:	K02877	Genetic Information Processing; Translation; Ribosome [PATH:ko03010] Genetic Information Processing; Translation; Ribosome [BR:ko03011]		gb|ACF06610.1|	ribosomal protein L15 [Elaeis guineensis]
scaffold15021	7.83	11.01	8.79	2.94	60s ribosomal protein l15	GO:0031981:GO:0015934:GO:0010467:GO:0031090:GO:0005198:	K02877	Genetic Information Processing; Translation; Ribosome [PATH:ko03010] Genetic Information Processing; Translation; Ribosome [BR:ko03011]		gb|ACF06610.1|	ribosomal protein L15 [Elaeis guineensis]
C242628	0	0.44	0	0	60s ribosomal protein l15	GO:0031981:GO:0015934:GO:0010467:GO:0031090:GO:0005198:	K02877	Genetic Information Processing; Translation; Ribosome [PATH:ko03010] Genetic Information Processing; Translation; Ribosome [BR:ko03011]		gb|ACF06610.1|	ribosomal protein L15 [Elaeis guineensis]
scaffold28029	228.31	25.55	7.86	3.78	60s ribosomal protein l17	GO:0031981:GO:0015934:GO:0010467:GO:0031090:GO:0005198:GO:0009536:	K02880	Genetic Information Processing; Translation; Ribosome [PATH:ko03010] Genetic Information Processing; Translation; Ribosome [BR:ko03011]		gb|AAG49551.1|AF264022_1	ribosomal protein L17-1 [Poa secunda]
scaffold21564	0.46	1.76	1.39	0.84	60s ribosomal protein l17	GO:0010467:GO:0030529:GO:0005198:	K02880	Genetic Information Processing; Translation; Ribosome [PATH:ko03010] Genetic Information Processing; Translation; Ribosome [BR:ko03011]		gb|AAH43971.1|	RPL17 protein [Xenopus laevis]
scaffold41523	79.63	191.61	43.94	13.44	60s ribosomal protein l18a	GO:0015934:GO:0022613:GO:0010467:GO:0031090:GO:0005198:GO:0005488:	K02882	Genetic Information Processing; Translation; Ribosome [PATH:ko03010] Genetic Information Processing; Translation; Ribosome [BR:ko03011]		gb|ACF06561.1|	ribosomal protein L18a [Elaeis guineensis]
scaffold23377	27.16	122.46	403.29	210.9	60s ribosomal protein l18a	GO:0015934:GO:0022613:GO:0010467:GO:0031090:GO:0005198:GO:0005488:	K02882	Genetic Information Processing; Translation; Ribosome [PATH:ko03010] Genetic Information Processing; Translation; Ribosome [BR:ko03011]		gb|ACF06561.1|	ribosomal protein L18a [Elaeis guineensis]
scaffold31537	199.77	103.07	0.92	8.82	60s ribosomal protein l18a	GO:0015934:GO:0022613:GO:0010467:GO:0031090:GO:0005198:GO:0005488:	K02882	Genetic Information Processing; Translation; Ribosome [PATH:ko03010] Genetic Information Processing; Translation; Ribosome [BR:ko03011]		gb|ACF06561.1|	ribosomal protein L18a [Elaeis guineensis]
C254402	75.95	66.51	101.75	44.11	60s ribosomal protein l18a	GO:0015934:GO:0022613:GO:0010467:GO:0031090:GO:0005198:GO:0005488:	K02882	Genetic Information Processing; Translation; Ribosome [PATH:ko03010] Genetic Information Processing; Translation; Ribosome [BR:ko03011]		gb|ACF06498.1|	ribosomal protein L18a [Elaeis guineensis]
scaffold40757	2416.09	54.18	111.92	91.58	60s ribosomal protein l18a	GO:0015934:GO:0022613:GO:0010467:GO:0031090:GO:0005198:GO:0005488:	K02882	Genetic Information Processing; Translation; Ribosome [PATH:ko03010] Genetic Information Processing; Translation; Ribosome [BR:ko03011]		gb|ACF06561.1|	ribosomal protein L18a [Elaeis guineensis]
scaffold31534	10.59	11.01	138.28	124.77	60s ribosomal protein l18a	GO:0015934:GO:0022613:GO:0010467:GO:0031090:GO:0005198:GO:0005488:	K02882	Genetic Information Processing; Translation; Ribosome [PATH:ko03010] Genetic Information Processing; Translation; Ribosome [BR:ko03011]		gb|ACF06561.1|	ribosomal protein L18a [Elaeis guineensis]
scaffold43624	1.38	1.32	0	8.82	60s ribosomal protein l18a	GO:0010467:GO:0030529:GO:0005198:	K02882	Genetic Information Processing; Translation; Ribosome [PATH:ko03010] Genetic Information Processing; Translation; Ribosome [BR:ko03011]		gb|ACN30573.1|	unknown [Zea mays]
scaffold32163	233.37	121.13	165.57	106.29	60s ribosomal protein l19	GO:0016020:GO:0043231:GO:0015934:GO:0022613:GO:0010467:GO:0005198:	K02885	Genetic Information Processing; Translation; Ribosome [PATH:ko03010] Genetic Information Processing; Translation; Ribosome [BR:ko03011]		gb|ACU16597.1|	unknown [Glycine max]
scaffold971	37.74	29.07	28.67	11.76	60s ribosomal protein l19	GO:0016020:GO:0015934:GO:0022613:GO:0010467:GO:0005198:	K02885	Genetic Information Processing; Translation; Ribosome [PATH:ko03010] Genetic Information Processing; Translation; Ribosome [BR:ko03011]		gb|ACF06609.1|	ribosomal protein L19 [Elaeis guineensis]
scaffold29988	34.52	177.52	122.1	39.49	60s ribosomal protein l2	GO:0003006:GO:0015934:GO:0031090:GO:0005488:GO:0031981:GO:0010467:GO:0009536:GO:0005198:	K02938	Genetic Information Processing; Translation; Ribosome [PATH:ko03010] Genetic Information Processing; Translation; Ribosome [BR:ko03011]		ref|XP_002269409.1|	PREDICTED: hypothetical protein [Vitis vinifera]
scaffold31233	154.66	130.38	88.34	36.55	60s ribosomal protein l2	GO:0003006:GO:0015934:GO:0031090:GO:0005488:GO:0031981:GO:0010467:GO:0009536:GO:0005198:	K02938	Genetic Information Processing; Translation; Ribosome [PATH:ko03010] Genetic Information Processing; Translation; Ribosome [BR:ko03011]		ref|XP_002269409.1|	PREDICTED: hypothetical protein [Vitis vinifera]
scaffold9652	73.19	416.26	724.26	707.89	60s ribosomal protein l21	GO:0031981:GO:0015934:GO:0010467:GO:0005198:GO:0009536:	K02889	Genetic Information Processing; Translation; Ribosome [PATH:ko03010] Genetic Information Processing; Translation; Ribosome [BR:ko03011]		ref|XP_002280931.1|	PREDICTED: hypothetical protein [Vitis vinifera] emb|CAN73497.1| hypothetical protein [Vitis vinifera] emb|CBI29977.3| unnamed protein product [Vitis vinifera]
scaffold9655	54.78	91.18	117.01	102.09	60s ribosomal protein l21	GO:0031981:GO:0015934:GO:0010467:GO:0005198:GO:0009536:	K02889	Genetic Information Processing; Translation; Ribosome [PATH:ko03010] Genetic Information Processing; Translation; Ribosome [BR:ko03011]		ref|XP_002309287.1|	predicted protein [Populus trichocarpa] gb|ABK96258.1| unknown [Populus trichocarpa x Populus deltoides] gb|EEE92810.1| predicted protein [Populus trichocarpa]
scaffold6203	7.36	46.69	112.85	82.34	60s ribosomal protein l21	GO:0031981:GO:0015934:GO:0010467:GO:0005198:GO:0009536:	K02889	Genetic Information Processing; Translation; Ribosome [PATH:ko03010] Genetic Information Processing; Translation; Ribosome [BR:ko03011]		ref|XP_002322741.1|	predicted protein [Populus trichocarpa] gb|EEF04502.1| predicted protein [Populus trichocarpa]
scaffold6199	4.14	45.37	100.36	71.84	60s ribosomal protein l21	GO:0043231:GO:0015934:GO:0010467:GO:0005198:	K02889	Genetic Information Processing; Translation; Ribosome [PATH:ko03010] Genetic Information Processing; Translation; Ribosome [BR:ko03011]		ref|XP_002464508.1|	hypothetical protein SORBIDRAFT_01g019840 [Sorghum bicolor] gb|EER91506.1| hypothetical protein SORBIDRAFT_01g019840 [Sorghum bicolor]
scaffold17337	499.42	525.06	279.34	147.46	60s ribosomal protein l22-2	GO:0031981:GO:0016020:GO:0015934:GO:0010467:GO:0005198:	K02891	Genetic Information Processing; Translation; Ribosome [PATH:ko03010] Genetic Information Processing; Translation; Ribosome [BR:ko03011]		ref|XP_002465294.1|	hypothetical protein SORBIDRAFT_01g035740 [Sorghum bicolor] gb|EER92292.1| hypothetical protein SORBIDRAFT_01g035740 [Sorghum bicolor]
scaffold25850	24.86	44.49	275.18	147.04	60s ribosomal protein l22-2	GO:0031981:GO:0016020:GO:0015934:GO:0010467:GO:0005198:	K02891	Genetic Information Processing; Translation; Ribosome [PATH:ko03010] Genetic Information Processing; Translation; Ribosome [BR:ko03011]		ref|NP_001050078.1|	Os03g0343500 [Oryza sativa Japonica Group] dbj|BAD11336.1| BRI1-KD interacting protein 108 [Oryza sativa Japonica Group] gb|ABF95879.1| 60S ribosomal protein L22-2, putative, expressed [Oryza sativa (japonica cultivar-group)] dbj|BAF11992.1| Os03g0343500 [Oryza sativa Japonica Group] gb|EAY89962.1| hypothetical protein OsI_11522 [Oryza sativa Indica Group] dbj|BAG86788.1| unnamed protein product …
scaffold42508	60.3	82.37	126.26	63.02	60s ribosomal protein l23	GO:0031981:GO:0015934:GO:0010467:GO:0003006:GO:0016757:GO:0005198:	K02894	Genetic Information Processing; Translation; Ribosome [PATH:ko03010] Genetic Information Processing; Translation; Ribosome [BR:ko03011]		gb|AAP80667.1|AF479048_1	ribosomal Pr 117 [Triticum aestivum]
scaffold22809	47.87	64.31	72.61	87.8	60s ribosomal protein l23	GO:0031981:GO:0015934:GO:0010467:GO:0003006:GO:0016757:GO:0005198:	K02894	Genetic Information Processing; Translation; Ribosome [PATH:ko03010] Genetic Information Processing; Translation; Ribosome [BR:ko03011]		ref|XP_002464505.1|	hypothetical protein SORBIDRAFT_01g019770 [Sorghum bicolor] ref|XP_002468543.1| hypothetical protein SORBIDRAFT_01g047680 [Sorghum bicolor] ref|XP_002453026.1| hypothetical protein SORBIDRAFT_04g036970 [Sorghum bicolor] gb|EER91503.1| hypothetical protein SORBIDRAFT_01g019770 [Sorghum bicolor] gb|EER95541.1| hypothetical protein SORBIDRAFT_01g047680 [Sorghum bicolor] gb|EES06002.1| hypothetical p…
scaffold26798	17.95	11.01	16.19	14.7	60s ribosomal protein l23	GO:0031981:GO:0015934:GO:0010467:GO:0003006:GO:0016757:GO:0005198:	K02894	Genetic Information Processing; Translation; Ribosome [PATH:ko03010] Genetic Information Processing; Translation; Ribosome [BR:ko03011]		gb|ACU15002.1|	unknown [Glycine max]
scaffold29953	11.51	6.17	11.1	2.52	60s ribosomal protein l23	GO:0003006:GO:0015934:GO:0006351:GO:0018988:GO:0031981:GO:0009790:GO:0023052:GO:0005198:GO:0002164:	K02894	Genetic Information Processing; Translation; Ribosome [PATH:ko03010] Genetic Information Processing; Translation; Ribosome [BR:ko03011]		tpe|CAL69069.1|	TPA: putative 60S ribosomal protein L23 [Spadella cephaloptera]
scaffold22169	12.89	1.76	1.85	0.84	60s ribosomal protein l23	GO:0031981:GO:0015934:GO:0010467:GO:0003006:GO:0016757:GO:0005198:	K02894	Genetic Information Processing; Translation; Ribosome [PATH:ko03010] Genetic Information Processing; Translation; Ribosome [BR:ko03011]		gb|AAP80667.1|AF479048_1	ribosomal Pr 117 [Triticum aestivum]
scaffold22170	0.46	0.88	0.92	2.1	60s ribosomal protein l23	GO:0031981:GO:0015934:GO:0010467:GO:0003006:GO:0016757:GO:0005198:	K02894	Genetic Information Processing; Translation; Ribosome [PATH:ko03010] Genetic Information Processing; Translation; Ribosome [BR:ko03011]		gb|AAP80667.1|AF479048_1	ribosomal Pr 117 [Triticum aestivum]
scaffold40393	18.41	133.91	242.81	307.1	60s ribosomal protein l23a	GO:0003723:GO:0015934:GO:0022613:GO:0030312:GO:0006950:GO:0031981:GO:0010467:GO:0009642:GO:0005198:	K02893	Genetic Information Processing; Translation; Ribosome [PATH:ko03010] Genetic Information Processing; Translation; Ribosome [BR:ko03011]		sp|Q9AT35.1|RL23A_DAUCA	RecName: Full=60S ribosomal protein L23a gb|AAK30202.1|AF349961_1 ribosome protein L23a [Daucus carota]
C241814	47.41	44.49	62.44	56.72	60s ribosomal protein l23a	GO:0003723:GO:0015934:GO:0022613:GO:0030312:GO:0006950:GO:0031981:GO:0010467:GO:0009642:GO:0005198:	K02893	Genetic Information Processing; Translation; Ribosome [PATH:ko03010] Genetic Information Processing; Translation; Ribosome [BR:ko03011]		sp|O22644.1|RL23A_FRIAG	RecName: Full=60S ribosomal protein L23A gb|AAB86852.1| ribosomal protein L23a [Fritillaria agrestis]
C249146	9.67	22.02	24.97	16.8	60s ribosomal protein l23a	GO:0043231:GO:0003723:GO:0015934:GO:0022613:GO:0006950:GO:0010467:GO:0009642:GO:0005198:	K02893	Genetic Information Processing; Translation; Ribosome [PATH:ko03010] Genetic Information Processing; Translation; Ribosome [BR:ko03011]		gb|ACU14726.1|	unknown [Glycine max]
scaffold24697	745.22	470.88	611.41	527.66	60s ribosomal protein l24	GO:0043231:GO:0010467:GO:0030529:GO:0005198:	K02896	Genetic Information Processing; Translation; Ribosome [PATH:ko03010] Genetic Information Processing; Translation; Ribosome [BR:ko03011]		gb|ACF06627.1|	60S ribosomal protein L24 [Elaeis guineensis]
C245126	249.48	285.88	238.64	149.56	60s ribosomal protein l24	GO:0043231:GO:0010467:GO:0030529:GO:0005198:	K02896	Genetic Information Processing; Translation; Ribosome [PATH:ko03010] Genetic Information Processing; Translation; Ribosome [BR:ko03011]		gb|ACF06627.1|	60S ribosomal protein L24 [Elaeis guineensis]
scaffold42992	23.48	17.18	17.57	14.7	60s ribosomal protein l24	GO:0031981:GO:0010467:GO:0015934:GO:0022613:GO:0005198:GO:0048438:GO:0009755:	K02896	Genetic Information Processing; Translation; Ribosome [PATH:ko03010] Genetic Information Processing; Translation; Ribosome [BR:ko03011]		gb|EEC71698.1|	hypothetical protein OsI_04199 [Oryza sativa Indica Group]
scaffold14218	4.14	7.93	12.02	7.56	60s ribosomal protein l24	GO:0043231:GO:0010467:GO:0030529:GO:0005198:	K02896	Genetic Information Processing; Translation; Ribosome [PATH:ko03010] Genetic Information Processing; Translation; Ribosome [BR:ko03011]		gb|EEC81749.1|	hypothetical protein OsI_25404 [Oryza sativa Indica Group]
scaffold21842	2.3	0.88	1.39	1.68	60s ribosomal protein l24	GO:0016020:GO:0015934:GO:0022613:GO:0048438:GO:0031981:GO:0010467:GO:0009536:GO:0005198:GO:0009755:	K02896	Genetic Information Processing; Translation; Ribosome [PATH:ko03010] Genetic Information Processing; Translation; Ribosome [BR:ko03011]		gb|EEC71698.1|	hypothetical protein OsI_04199 [Oryza sativa Indica Group]
scaffold22342	69.5	100.87	92.5	48.31	60s ribosomal protein l26	GO:0015934:GO:0031090:GO:0006950:GO:0005488:GO:0031981:GO:0010467:GO:0009536:GO:0005198:	K02898	Genetic Information Processing; Translation; Ribosome [PATH:ko03010] Genetic Information Processing; Translation; Ribosome [BR:ko03011]		ref|XP_002284266.1|	PREDICTED: hypothetical protein [Vitis vinifera] emb|CAN72392.1| hypothetical protein [Vitis vinifera] emb|CAN73296.1| hypothetical protein [Vitis vinifera]
scaffold42867	0	0.44	0	0	60s ribosomal protein l26	GO:0015934:GO:0031090:GO:0006950:GO:0005488:GO:0031981:GO:0010467:GO:0009536:GO:0005198:	K02898	Genetic Information Processing; Translation; Ribosome [PATH:ko03010] Genetic Information Processing; Translation; Ribosome [BR:ko03011]		ref|XP_002284266.1|	PREDICTED: hypothetical protein [Vitis vinifera] emb|CAN72392.1| hypothetical protein [Vitis vinifera] emb|CAN73296.1| hypothetical protein [Vitis vinifera]
scaffold22341	0.92	0	1.39	0	60s ribosomal protein l26	GO:0015934:GO:0031090:GO:0006950:GO:0005488:GO:0031981:GO:0010467:GO:0009536:GO:0005198:	K02898	Genetic Information Processing; Translation; Ribosome [PATH:ko03010] Genetic Information Processing; Translation; Ribosome [BR:ko03011]		ref|XP_002284266.1|	PREDICTED: hypothetical protein [Vitis vinifera] emb|CAN72392.1| hypothetical protein [Vitis vinifera] emb|CAN73296.1| hypothetical protein [Vitis vinifera]
scaffold17670	112.31	329.49	535.1	377.68	60s ribosomal protein l27	GO:0043231:GO:0015934:GO:0022613:GO:0010467:GO:0005198:	K02901	Genetic Information Processing; Translation; Ribosome [PATH:ko03010] Genetic Information Processing; Translation; Ribosome [BR:ko03011]		ref|XP_002277425.1|	PREDICTED: hypothetical protein [Vitis vinifera]
scaffold28739	119.22	118.05	224.31	155.44	60s ribosomal protein l27	GO:0043231:GO:0015934:GO:0022613:GO:0010467:GO:0005198:	K02901	Genetic Information Processing; Translation; Ribosome [PATH:ko03010] Genetic Information Processing; Translation; Ribosome [BR:ko03011]		ref|XP_002277425.1|	PREDICTED: hypothetical protein [Vitis vinifera]
scaffold42583	0.92	0.44	0.46	0.42	60s ribosomal protein l27	GO:0043231:GO:0015934:GO:0009987:	K02901	Genetic Information Processing; Translation; Ribosome [PATH:ko03010] Genetic Information Processing; Translation; Ribosome [BR:ko03011]		ref|XP_002277425.1|	PREDICTED: hypothetical protein [Vitis vinifera]
scaffold28209	0.92	0	1.85	0.42	60s ribosomal protein l27	GO:0010467:GO:0030529:GO:0005198:	K02901	Genetic Information Processing; Translation; Ribosome [PATH:ko03010] Genetic Information Processing; Translation; Ribosome [BR:ko03011]		ref|XP_002906319.1|	60S ribosomal protein L27 [Phytophthora infestans T30-4] gb|EEY65720.1| 60S ribosomal protein L27 [Phytophthora infestans T30-4]
scaffold10958	41.89	216.28	481.45	191.99	60s ribosomal protein l27a	GO:0031981:GO:0015934:GO:0010467:GO:0005198:	K02900	Genetic Information Processing; Translation; Ribosome [PATH:ko03010] Genetic Information Processing; Translation; Ribosome [BR:ko03011]	ref|XP_361310.1|	hypothetical protein MGG_03784 [Magnaporthe grisea 70-15]	ref|XP_002274098.1|	PREDICTED: hypothetical protein [Vitis vinifera] emb|CAN59887.1| hypothetical protein [Vitis vinifera]
scaffold27620	59.38	136.99	6.94	1.26	60s ribosomal protein l27a	GO:0015934:GO:0010467:GO:0005198:	K02900	Genetic Information Processing; Translation; Ribosome [PATH:ko03010] Genetic Information Processing; Translation; Ribosome [BR:ko03011]	gb|ACN52066.1|	insect intestinal mucin 2 [Mamestra configurata]	gb|ABA40430.1|	ribosomal protein L27a-like protein [Solanum tuberosum] gb|ABA40462.1| ribosomal protein L27a-like protein [Solanum tuberosum]
scaffold44787	19.79	77.53	96.66	60.08	60s ribosomal protein l27a	GO:0031981:GO:0015934:GO:0010467:GO:0005198:	K02900	Genetic Information Processing; Translation; Ribosome [PATH:ko03010] Genetic Information Processing; Translation; Ribosome [BR:ko03011]		ref|XP_002281019.1|	PREDICTED: hypothetical protein [Vitis vinifera] emb|CAN78902.1| hypothetical protein [Vitis vinifera]
C247920	347.06	137.87	10.64	4.2	60s ribosomal protein l28	GO:0016020:GO:0015934:GO:0022613:GO:0010467:GO:0030312:GO:0005198:GO:0009536:	K02903	Genetic Information Processing; Translation; Ribosome [PATH:ko03010] Genetic Information Processing; Translation; Ribosome [BR:ko03011]		gb|ACF06437.1|	ribosomal L28-like protein [Elaeis guineensis]
scaffold10475	0	22.91	39.77	17.22	60s ribosomal protein l28	GO:0016020:GO:0015934:GO:0022613:GO:0010467:GO:0030312:GO:0005198:GO:0009536:	K02903	Genetic Information Processing; Translation; Ribosome [PATH:ko03010] Genetic Information Processing; Translation; Ribosome [BR:ko03011]		gb|ACF06437.1|	ribosomal L28-like protein [Elaeis guineensis]
scaffold28847	6.44	7.93	134.12	79.82	60s ribosomal protein l28	GO:0016020:GO:0015934:GO:0022613:GO:0010467:GO:0030312:GO:0005198:GO:0009536:	K02903	Genetic Information Processing; Translation; Ribosome [PATH:ko03010] Genetic Information Processing; Translation; Ribosome [BR:ko03011]		gb|ACF06437.1|	ribosomal L28-like protein [Elaeis guineensis]
scaffold10473	14.27	5.29	1.39	33.19	60s ribosomal protein l28	GO:0016020:GO:0015934:GO:0022613:GO:0010467:GO:0030312:GO:0005198:GO:0009536:	K02903	Genetic Information Processing; Translation; Ribosome [PATH:ko03010] Genetic Information Processing; Translation; Ribosome [BR:ko03011]		gb|ACF06437.1|	ribosomal L28-like protein [Elaeis guineensis]
scaffold31005	122.9	148.45	222	242.4	60s ribosomal protein l29	GO:0031981:GO:0015934:GO:0022613:GO:0010467:GO:0005198:	K02905	Genetic Information Processing; Translation; Ribosome [PATH:ko03010] Genetic Information Processing; Translation; Ribosome [BR:ko03011]		ref|XP_002276776.1|	PREDICTED: similar to 60S ribosomal protein L29 [Vitis vinifera] emb|CAN65958.1| hypothetical protein [Vitis vinifera] emb|CBI22904.3| unnamed protein product [Vitis vinifera]
scaffold27331	2.3	0	0.92	0	60s ribosomal protein l3	GO:0010467:GO:0030529:	K02925	Genetic Information Processing; Translation; Ribosome [PATH:ko03010] Genetic Information Processing; Translation; Ribosome [BR:ko03011]		ref|XP_002997686.1|	60S ribosomal protein L3 [Phytophthora infestans T30-4] gb|EEY67987.1| 60S ribosomal protein L3 [Phytophthora infestans T30-4]
scaffold20405	340.16	409.66	528.16	260.05	60s ribosomal protein l30	GO:0015934:GO:0010467:GO:0005198:	K02908	Genetic Information Processing; Translation; Ribosome [PATH:ko03010] Genetic Information Processing; Translation; Ribosome [BR:ko03011]		gb|ACF06475.1|	ribosomal protein L30 [Elaeis guineensis]
scaffold12055	278.94	310.55	417.63	264.67	60s ribosomal protein l30	GO:0015934:GO:0010467:GO:0005198:	K02908	Genetic Information Processing; Translation; Ribosome [PATH:ko03010] Genetic Information Processing; Translation; Ribosome [BR:ko03011]		gb|ACF06475.1|	ribosomal protein L30 [Elaeis guineensis]
scaffold41220	18.41	7.93	2.77	2.94	60s ribosomal protein l30	GO:0015934:GO:0010467:GO:0005198:	K02908	Genetic Information Processing; Translation; Ribosome [PATH:ko03010] Genetic Information Processing; Translation; Ribosome [BR:ko03011]		gb|ACF06475.1|	ribosomal protein L30 [Elaeis guineensis]
scaffold38249	4.14	5.29	7.4	10.5	60s ribosomal protein l30	GO:0005840:GO:0044446:	K02896	Genetic Information Processing; Translation; Ribosome [PATH:ko03010] Genetic Information Processing; Translation; Ribosome [BR:ko03011]		emb|CAN68722.1|	hypothetical protein [Vitis vinifera]
scaffold39146	2.76	3.08	0.46	3.36	60s ribosomal protein l30	GO:0031981:GO:0015934:GO:0022613:GO:0010467:GO:0005198:	K02896	Genetic Information Processing; Translation; Ribosome [PATH:ko03010] Genetic Information Processing; Translation; Ribosome [BR:ko03011]		emb|CAN68722.1|	hypothetical protein [Vitis vinifera]
scaffold20406	0	0	0	0	60s ribosomal protein l30	GO:0010467:GO:0030529:GO:0005198:	K02908	Genetic Information Processing; Translation; Ribosome [PATH:ko03010] Genetic Information Processing; Translation; Ribosome [BR:ko03011]		gb|ACF06475.1|	ribosomal protein L30 [Elaeis guineensis]
scaffold31718	0	0	0	0	60s ribosomal protein l3-1	GO:0003006:GO:0015934:GO:0016301:GO:0031090:GO:0030312:GO:0016791:GO:0031981:GO:0010467:GO:0005198:GO:0009536:	K02925	Genetic Information Processing; Translation; Ribosome [PATH:ko03010] Genetic Information Processing; Translation; Ribosome [BR:ko03011]		ref|XP_002997686.1|	60S ribosomal protein L3 [Phytophthora infestans T30-4] gb|EEY67987.1| 60S ribosomal protein L3 [Phytophthora infestans T30-4]
scaffold36665	298.27	481.9	519.84	248.71	60s ribosomal protein l31a	GO:0005622:	K02910	Genetic Information Processing; Translation; Ribosome [PATH:ko03010] Genetic Information Processing; Translation; Ribosome [BR:ko03011]		dbj|BAD08833.1|	putative 60S ribosomal protein L31 [Oryza sativa Japonica Group] dbj|BAD10170.1| putative 60S ribosomal protein L31 [Oryza sativa Japonica Group] gb|EAZ07547.1| hypothetical protein OsI_29801 [Oryza sativa Indica Group] gb|EAZ43268.1| hypothetical protein OsJ_27865 [Oryza sativa Japonica Group]
scaffold3612	318.98	329.05	397.28	367.18	60s ribosomal protein l31a	GO:0005622:	K02910	Genetic Information Processing; Translation; Ribosome [PATH:ko03010] Genetic Information Processing; Translation; Ribosome [BR:ko03011]		dbj|BAD08833.1|	putative 60S ribosomal protein L31 [Oryza sativa Japonica Group] dbj|BAD10170.1| putative 60S ribosomal protein L31 [Oryza sativa Japonica Group] gb|EAZ07547.1| hypothetical protein OsI_29801 [Oryza sativa Indica Group] gb|EAZ43268.1| hypothetical protein OsJ_27865 [Oryza sativa Japonica Group]
scaffold40087	92.98	555.9	877.81	440.7	60s ribosomal protein l32	GO:0031981:GO:0015934:GO:0022613:GO:0010467:GO:0005198:	K02912	Genetic Information Processing; Translation; Ribosome [PATH:ko03010] Genetic Information Processing; Translation; Ribosome [BR:ko03011]		ref|XP_002303076.1|	predicted protein [Populus trichocarpa] gb|EEE82349.1| predicted protein [Populus trichocarpa]
scaffold33279	0	3.96	12.49	15.12	60s ribosomal protein l32	GO:0010467:GO:0030529:GO:0005198:	K02912	Genetic Information Processing; Translation; Ribosome [PATH:ko03010] Genetic Information Processing; Translation; Ribosome [BR:ko03011]		gb|EEE69995.1|	hypothetical protein OsJ_29904 [Oryza sativa Japonica Group]
scaffold37968	34.98	38.32	33.3	21.43	60s ribosomal protein l34	GO:0031981:GO:0015934:GO:0022613:GO:0010467:GO:0031090:GO:0005198:GO:0009536:	K02915	Genetic Information Processing; Translation; Ribosome [PATH:ko03010] Genetic Information Processing; Translation; Ribosome [BR:ko03011]	emb|CAZ33309.1|	beta-1,4-galactosyltransferase, putative [Schistosoma mansoni]	ref|XP_002443887.1|	hypothetical protein SORBIDRAFT_07g003770 [Sorghum bicolor] gb|EES13382.1| hypothetical protein SORBIDRAFT_07g003770 [Sorghum bicolor]
scaffold29132	7.83	12.77	7.86	5.04	60s ribosomal protein l34	GO:0031981:GO:0022613:GO:0010467:GO:0030529:GO:0005198:GO:0009536:	K02915	Genetic Information Processing; Translation; Ribosome [PATH:ko03010] Genetic Information Processing; Translation; Ribosome [BR:ko03011]	emb|CAZ33309.1|	beta-1,4-galactosyltransferase, putative [Schistosoma mansoni]	ref|XP_002443887.1|	hypothetical protein SORBIDRAFT_07g003770 [Sorghum bicolor] gb|EES13382.1| hypothetical protein SORBIDRAFT_07g003770 [Sorghum bicolor]
scaffold38009	4.6	8.81	15.72	9.24	60s ribosomal protein l34	GO:0031981:GO:0022613:GO:0010467:GO:0030529:GO:0005198:GO:0009536:	K02915	Genetic Information Processing; Translation; Ribosome [PATH:ko03010] Genetic Information Processing; Translation; Ribosome [BR:ko03011]	emb|CAZ33309.1|	beta-1,4-galactosyltransferase, putative [Schistosoma mansoni]	ref|XP_002443887.1|	hypothetical protein SORBIDRAFT_07g003770 [Sorghum bicolor] gb|EES13382.1| hypothetical protein SORBIDRAFT_07g003770 [Sorghum bicolor]
scaffold20558	0.46	0.88	3.7	0.84	60s ribosomal protein l34	GO:0031981:GO:0022613:GO:0010467:GO:0030529:GO:0005198:GO:0009536:	K02915	Genetic Information Processing; Translation; Ribosome [PATH:ko03010] Genetic Information Processing; Translation; Ribosome [BR:ko03011]	emb|CAZ33309.1|	beta-1,4-galactosyltransferase, putative [Schistosoma mansoni]	ref|XP_002443887.1|	hypothetical protein SORBIDRAFT_07g003770 [Sorghum bicolor] gb|EES13382.1| hypothetical protein SORBIDRAFT_07g003770 [Sorghum bicolor]
scaffold22202	0	0.44	0	0	60s ribosomal protein l34	GO:0031981:GO:0015934:GO:0022613:GO:0010467:GO:0031090:GO:0005198:GO:0009536:	K02915	Genetic Information Processing; Translation; Ribosome [PATH:ko03010] Genetic Information Processing; Translation; Ribosome [BR:ko03011]	emb|CAZ33309.1|	beta-1,4-galactosyltransferase, putative [Schistosoma mansoni]	ref|XP_002462376.1|	hypothetical protein SORBIDRAFT_02g024610 [Sorghum bicolor] gb|EER98897.1| hypothetical protein SORBIDRAFT_02g024610 [Sorghum bicolor]
scaffold22203	0	0	0	0	60s ribosomal protein l34	GO:0031981:GO:0015934:GO:0022613:GO:0010467:GO:0031090:GO:0005198:GO:0009536:	K02915	Genetic Information Processing; Translation; Ribosome [PATH:ko03010] Genetic Information Processing; Translation; Ribosome [BR:ko03011]	emb|CAZ33309.1|	beta-1,4-galactosyltransferase, putative [Schistosoma mansoni]	sp|P41098.1|RL34_TOBAC	RecName: Full=60S ribosomal protein L34 gb|AAA57158.1| 60S ribosomal protein L34 [Nicotiana tabacum] gb|AAA57159.1| 60S ribosomal protein L34 [Nicotiana tabacum]
scaffold44494	32.22	91.18	124.41	110.91	60s ribosomal protein l35	GO:0031981:GO:0015934:GO:0022613:GO:0010467:GO:0031090:GO:0005198:	K02918	Genetic Information Processing; Translation; Ribosome [PATH:ko03010] Genetic Information Processing; Translation; Ribosome [BR:ko03011]	ref|XP_331907.1|	hypothetical protein [Neurospora crassa OR74A]	ref|NP_001052578.1|	Os04g0376000 [Oryza sativa Japonica Group] emb|CAE04591.2| OSJNBb0006N15.8 [Oryza sativa (japonica cultivar-group)] dbj|BAF14492.1| Os04g0376000 [Oryza sativa Japonica Group] dbj|BAG89236.1| unnamed protein product [Oryza sativa Japonica Group]
scaffold20894	128.42	76.2	136.43	102.09	60s ribosomal protein l35	GO:0031981:GO:0015934:GO:0022613:GO:0010467:GO:0031090:GO:0005198:	K02918	Genetic Information Processing; Translation; Ribosome [PATH:ko03010] Genetic Information Processing; Translation; Ribosome [BR:ko03011]		gb|ACF06457.1|	60S ribosomal protein L35 [Elaeis guineensis]
scaffold38955	0	0	0	0	60s ribosomal protein l35	GO:0031981:GO:0015934:GO:0022613:GO:0010467:GO:0031090:GO:0005198:	K02918	Genetic Information Processing; Translation; Ribosome [PATH:ko03010] Genetic Information Processing; Translation; Ribosome [BR:ko03011]	ref|XP_331907.1|	hypothetical protein [Neurospora crassa OR74A]	gb|ACF06457.1|	60S ribosomal protein L35 [Elaeis guineensis]
scaffold44486	0	0	0.46	0	60s ribosomal protein l35	GO:0031981:GO:0015934:GO:0022613:GO:0010467:GO:0031090:GO:0005198:	K02918	Genetic Information Processing; Translation; Ribosome [PATH:ko03010] Genetic Information Processing; Translation; Ribosome [BR:ko03011]	ref|XP_331907.1|	hypothetical protein [Neurospora crassa OR74A]	gb|ACF06457.1|	60S ribosomal protein L35 [Elaeis guineensis]
scaffold45132	0.46	0	0	0	60s ribosomal protein l35	GO:0031981:GO:0015934:GO:0022613:GO:0010467:GO:0031090:GO:0005198:	K02918	Genetic Information Processing; Translation; Ribosome [PATH:ko03010] Genetic Information Processing; Translation; Ribosome [BR:ko03011]	ref|XP_331907.1|	hypothetical protein [Neurospora crassa OR74A]	ref|NP_001052578.1|	Os04g0376000 [Oryza sativa Japonica Group] emb|CAE04591.2| OSJNBb0006N15.8 [Oryza sativa (japonica cultivar-group)] dbj|BAF14492.1| Os04g0376000 [Oryza sativa Japonica Group] dbj|BAG89236.1| unnamed protein product [Oryza sativa Japonica Group]
C243144	307.94	265.62	421.79	413.81	60s ribosomal protein l36	GO:0015934:GO:0010467:GO:0031090:GO:0005198:	K02920	Genetic Information Processing; Translation; Ribosome [PATH:ko03010] Genetic Information Processing; Translation; Ribosome [BR:ko03011]		emb|CBI40362.3|	unnamed protein product [Vitis vinifera]
scaffold37517	160.64	115.41	133.2	166.78	60s ribosomal protein l36	GO:0015934:GO:0010467:GO:0016787:GO:0031090:GO:0019538:GO:0005198:	K02920	Genetic Information Processing; Translation; Ribosome [PATH:ko03010] Genetic Information Processing; Translation; Ribosome [BR:ko03011]		emb|CBI40362.3|	unnamed protein product [Vitis vinifera]
C236712	4.6	111.88	139.21	87.38	60s ribosomal protein l36	GO:0015934:GO:0010467:GO:0031090:GO:0005198:	K02920	Genetic Information Processing; Translation; Ribosome [PATH:ko03010] Genetic Information Processing; Translation; Ribosome [BR:ko03011]		ref|XP_002268801.1|	PREDICTED: hypothetical protein isoform 2 [Vitis vinifera] ref|XP_002268754.1| PREDICTED: hypothetical protein isoform 1 [Vitis vinifera] emb|CBI22706.3| unnamed protein product [Vitis vinifera]
scaffold41919	90.68	26.43	28.67	14.28	60s ribosomal protein l36	GO:0015934:GO:0010467:GO:0016787:GO:0031090:GO:0019538:GO:0005198:	K02920	Genetic Information Processing; Translation; Ribosome [PATH:ko03010] Genetic Information Processing; Translation; Ribosome [BR:ko03011]		emb|CBI40362.3|	unnamed protein product [Vitis vinifera]
scaffold25321	98.96	405.25	478.21	295.34	60s ribosomal protein l37a	GO:0043231:GO:0043169:GO:0015934:GO:0022613:GO:0010467:GO:0005198:	K02921	Genetic Information Processing; Translation; Ribosome [PATH:ko03010] Genetic Information Processing; Translation; Ribosome [BR:ko03011]		ref|XP_002282974.1|	PREDICTED: similar to protein synthesis initiation factor-like [Vitis vinifera]
scaffold36719	94.82	185.01	172.97	104.61	60s ribosomal protein l37a	GO:0043231:GO:0043169:GO:0015934:GO:0022613:GO:0010467:GO:0005198:	K02921	Genetic Information Processing; Translation; Ribosome [PATH:ko03010] Genetic Information Processing; Translation; Ribosome [BR:ko03011]		emb|CBI33982.3|	unnamed protein product [Vitis vinifera]
scaffold39227	0	138.75	3.7	111.33	60s ribosomal protein l37a	GO:0043231:GO:0043169:GO:0015934:GO:0022613:GO:0010467:GO:0005198:	K02921	Genetic Information Processing; Translation; Ribosome [PATH:ko03010] Genetic Information Processing; Translation; Ribosome [BR:ko03011]		gb|ACU13905.1|	unknown [Glycine max]
scaffold44127	338.32	85.9	163.72	141.16	60s ribosomal protein l37a	GO:0043231:GO:0043169:GO:0015934:GO:0022613:GO:0010467:GO:0005198:	K02921	Genetic Information Processing; Translation; Ribosome [PATH:ko03010] Genetic Information Processing; Translation; Ribosome [BR:ko03011]		ref|XP_002282974.1|	PREDICTED: similar to protein synthesis initiation factor-like [Vitis vinifera]
scaffold38118	139.93	2.2	219.68	0.42	60s ribosomal protein l37a	GO:0043231:GO:0043169:GO:0015934:GO:0022613:GO:0010467:GO:0005198:	K02921	Genetic Information Processing; Translation; Ribosome [PATH:ko03010] Genetic Information Processing; Translation; Ribosome [BR:ko03011]		emb|CBI33982.3|	unnamed protein product [Vitis vinifera]
scaffold30443	25.78	163.42	185.46	83.18	60s ribosomal protein l38	GO:0015934:GO:0022613:GO:0010467:GO:0005198:	K02923	Genetic Information Processing; Translation; Ribosome [PATH:ko03010] Genetic Information Processing; Translation; Ribosome [BR:ko03011]		emb|CBI17596.3|	unnamed protein product [Vitis vinifera]
scaffold40155	218.64	122.9	74.92	62.18	60s ribosomal protein l38	GO:0015934:GO:0022613:GO:0010467:GO:0005198:	K02923	Genetic Information Processing; Translation; Ribosome [PATH:ko03010] Genetic Information Processing; Translation; Ribosome [BR:ko03011]		emb|CBI17596.3|	unnamed protein product [Vitis vinifera]
scaffold33921	1.84	0.44	0	0.42	60s ribosomal protein l38	GO:0016741:GO:0015934:GO:0022613:GO:0010467:GO:0007275:GO:0006730:GO:0005198:	K02923	Genetic Information Processing; Translation; Ribosome [PATH:ko03010] Genetic Information Processing; Translation; Ribosome [BR:ko03011]		ref|NP_001152328.1|	60S ribosomal protein L38 [Zea mays] ref|XP_002444653.1| hypothetical protein SORBIDRAFT_07g025470 [Sorghum bicolor] gb|ACF81580.1| unknown [Zea mays] gb|ACG47069.1| 60S ribosomal protein L38 [Zea mays] gb|EES14148.1| hypothetical protein SORBIDRAFT_07g025470 [Sorghum bicolor]
scaffold24362	146.37	233.9	22.2	201.23	60s ribosomal protein l39	GO:0043231:GO:0015934:GO:0010467:GO:0031410:GO:0005198:	K02924	Genetic Information Processing; Translation; Ribosome [PATH:ko03010] Genetic Information Processing; Translation; Ribosome [BR:ko03011]		emb|CBI25617.3|	unnamed protein product [Vitis vinifera]
scaffold24364	10.59	124.22	416.7	12.6	60s ribosomal protein l39	GO:0043231:GO:0015934:GO:0010467:GO:0005198:	K02924	Genetic Information Processing; Translation; Ribosome [PATH:ko03010] Genetic Information Processing; Translation; Ribosome [BR:ko03011]		emb|CBI25617.3|	unnamed protein product [Vitis vinifera]
scaffold41645	1.84	0	0.92	0	60s ribosomal protein l4 l1	GO:0031981:GO:0016020:GO:0015934:GO:0010467:GO:0030312:GO:0005198:GO:0009536:	K02930	Genetic Information Processing; Translation; Ribosome [PATH:ko03010] Genetic Information Processing; Translation; Ribosome [BR:ko03011]		ref|NP_001132773.1|	hypothetical protein LOC100194262 [Zea mays] gb|ACF81765.1| unknown [Zea mays]
C238074	110.47	183.24	289.06	211.32	60s ribosomal protein l44	GO:0043231:GO:0015934:GO:0010467:GO:0005198:	K02929	Genetic Information Processing; Translation; Ribosome [PATH:ko03010] Genetic Information Processing; Translation; Ribosome [BR:ko03011]		ref|NP_001175232.1|	Os07g0523700 [Oryza sativa Japonica Group] dbj|BAH93960.1| Os07g0523700 [Oryza sativa Japonica Group]
scaffold43694	154.66	155.49	191.93	143.26	60s ribosomal protein l44	GO:0043231:GO:0015934:GO:0010467:GO:0005198:	K02929	Genetic Information Processing; Translation; Ribosome [PATH:ko03010] Genetic Information Processing; Translation; Ribosome [BR:ko03011]		gb|ABR16131.1|	unknown [Picea sitchensis] gb|ABR17097.1| unknown [Picea sitchensis] gb|ACN41142.1| unknown [Picea sitchensis]
scaffold26218	75.49	49.33	80.01	53.35	60s ribosomal protein l44	GO:0043231:GO:0015934:GO:0010467:GO:0005198:	K02929	Genetic Information Processing; Translation; Ribosome [PATH:ko03010] Genetic Information Processing; Translation; Ribosome [BR:ko03011]		gb|ACF06522.1|	60S ribosomal protein L44 [Elaeis guineensis]
scaffold36027	12.89	6.61	30.52	2.52	60s ribosomal protein l44	GO:0010467:GO:0030529:GO:0005198:GO:0014071:	K02929	Genetic Information Processing; Translation; Ribosome [PATH:ko03010] Genetic Information Processing; Translation; Ribosome [BR:ko03011]		ref|XP_002998859.1|	60S ribosomal protein L44 [Phytophthora infestans T30-4] gb|EEY69005.1| 60S ribosomal protein L44 [Phytophthora infestans T30-4]
C259972	376.52	211.88	317.73	299.54	60s ribosomal protein l5	GO:0016020:GO:0015934:GO:0022613:GO:0046914:GO:0003002:GO:0065003:GO:0031981:GO:0009887:GO:0010467:GO:0051169:GO:0005198:GO:0009536:GO:0019843:	K02932	Genetic Information Processing; Translation; Ribosome [PATH:ko03010] Genetic Information Processing; Translation; Ribosome [BR:ko03011]		emb|CBI24704.3|	unnamed protein product [Vitis vinifera]
scaffold623	119.22	186.33	305.71	209.22	60s ribosomal protein l5	GO:0016020:GO:0015934:GO:0022613:GO:0046914:GO:0003002:GO:0065003:GO:0031981:GO:0009887:GO:0010467:GO:0051169:GO:0005198:GO:0009536:GO:0019843:	K02932	Genetic Information Processing; Translation; Ribosome [PATH:ko03010] Genetic Information Processing; Translation; Ribosome [BR:ko03011]		ref|XP_002265940.1|	PREDICTED: hypothetical protein [Vitis vinifera]
scaffold11801	7.83	9.69	12.95	6.72	60s ribosomal protein l5	GO:0016020:GO:0015934:GO:0022613:GO:0046914:GO:0003002:GO:0065003:GO:0031981:GO:0009887:GO:0010467:GO:0051169:GO:0005198:GO:0009536:GO:0019843:	K02932	Genetic Information Processing; Translation; Ribosome [PATH:ko03010] Genetic Information Processing; Translation; Ribosome [BR:ko03011]		ref|XP_002329431.1|	predicted protein [Populus trichocarpa] gb|ABK95061.1| unknown [Populus trichocarpa] gb|EEF07612.1| predicted protein [Populus trichocarpa]
scaffold35583	1.38	0	0.92	0	60s ribosomal protein l5	GO:0016020:GO:0015934:GO:0022613:GO:0046914:GO:0003002:GO:0065003:GO:0031981:GO:0009887:GO:0010467:GO:0051169:GO:0005198:GO:0009536:GO:0019843:	K02932	Genetic Information Processing; Translation; Ribosome [PATH:ko03010] Genetic Information Processing; Translation; Ribosome [BR:ko03011]		ref|XP_002321226.1|	predicted protein [Populus trichocarpa] gb|EEE99541.1| predicted protein [Populus trichocarpa]
scaffold13085	223.7	234.78	183.61	162.58	60s ribosomal protein l6	GO:0031981:GO:0016020:GO:0015934:GO:0010467:GO:0005198:GO:0009536:GO:0005488:	K02934	Genetic Information Processing; Translation; Ribosome [PATH:ko03010] Genetic Information Processing; Translation; Ribosome [BR:ko03011]		gb|ACJ84110.1|	unknown [Medicago truncatula]
C251772	125.2	131.27	189.16	134.86	60s ribosomal protein l6	GO:0031981:GO:0016020:GO:0015934:GO:0010467:GO:0005198:GO:0009536:GO:0005488:	K02934	Genetic Information Processing; Translation; Ribosome [PATH:ko03010] Genetic Information Processing; Translation; Ribosome [BR:ko03011]		gb|ACJ84057.1|	unknown [Medicago truncatula] gb|ACJ84272.1| unknown [Medicago truncatula]
scaffold31659	113.23	101.75	6.94	2.94	60s ribosomal protein l6	GO:0031981:GO:0016020:GO:0015934:GO:0009536:GO:0005488:	K02934	Genetic Information Processing; Translation; Ribosome [PATH:ko03010] Genetic Information Processing; Translation; Ribosome [BR:ko03011]		ref|XP_002265394.1|	PREDICTED: hypothetical protein [Vitis vinifera]
scaffold31662	691.82	86.78	151.23	110.49	60s ribosomal protein l6	GO:0016020:GO:0015934:GO:0010467:GO:0005198:GO:0009536:	K02934	Genetic Information Processing; Translation; Ribosome [PATH:ko03010] Genetic Information Processing; Translation; Ribosome [BR:ko03011]		ref|XP_002524802.1|	60S ribosomal protein L6, putative [Ricinus communis] gb|EEF37645.1| 60S ribosomal protein L6, putative [Ricinus communis]
scaffold29837	17.03	22.46	24.97	2.52	60s ribosomal protein l6	GO:0031981:GO:0016020:GO:0015934:GO:0010467:GO:0005198:GO:0009536:GO:0005488:	K02934	Genetic Information Processing; Translation; Ribosome [PATH:ko03010] Genetic Information Processing; Translation; Ribosome [BR:ko03011]		dbj|BAD88438.1|	60S ribosomal protein L6 CgRPL6 [Chara globularis]
scaffold7921	82.85	725.93	946.72	536.48	60s ribosomal protein l7	GO:0015934:GO:0010467:GO:0030312:GO:0031090:GO:0005198:GO:0009536:GO:0005488:	K02937	Genetic Information Processing; Translation; Ribosome [PATH:ko03010] Genetic Information Processing; Translation; Ribosome [BR:ko03011]		gb|ACF06520.1|	60S ribosomal protein L7 [Elaeis guineensis]
scaffold45689	127.5	188.53	208.12	136.54	60s ribosomal protein l7	GO:0015934:GO:0010467:GO:0030312:GO:0031090:GO:0005198:GO:0009536:GO:0005488:	K02937	Genetic Information Processing; Translation; Ribosome [PATH:ko03010] Genetic Information Processing; Translation; Ribosome [BR:ko03011]		gb|ACF06520.1|	60S ribosomal protein L7 [Elaeis guineensis]
scaffold21207	81.01	186.77	173.9	169.31	60s ribosomal protein l7	GO:0015934:GO:0030312:GO:0031090:GO:0005488:GO:0031981:GO:0010467:GO:0009536:GO:0005198:	K02937	Genetic Information Processing; Translation; Ribosome [PATH:ko03010] Genetic Information Processing; Translation; Ribosome [BR:ko03011]	gb|ABK52388.1|	glycoside hydrolase, family 6 [Acidothermus cellulolyticus 11B]	gb|ACF06520.1|	60S ribosomal protein L7 [Elaeis guineensis]
scaffold36267	45.57	20.26	21.27	33.19	60s ribosomal protein l7	GO:0031981:GO:0015934:GO:0010467:GO:0005198:	K02937	Genetic Information Processing; Translation; Ribosome [PATH:ko03010] Genetic Information Processing; Translation; Ribosome [BR:ko03011]		gb|ACF06597.1|	60S ribosomal protein L7-like protein [Elaeis guineensis]
scaffold42944	18.87	7.05	3.7	0.42	60s ribosomal protein l7	GO:0031981:GO:0015934:GO:0010467:GO:0005198:GO:0009536:	K02937	Genetic Information Processing; Translation; Ribosome [PATH:ko03010] Genetic Information Processing; Translation; Ribosome [BR:ko03011]		gb|ACO14694.1|	60S ribosomal protein L7 [Caligus clemensi]
scaffold41238	0	0	0	0	60s ribosomal protein l7	GO:0010467:GO:0030529:GO:0005198:GO:0003824:	K02937	Genetic Information Processing; Translation; Ribosome [PATH:ko03010] Genetic Information Processing; Translation; Ribosome [BR:ko03011]		ref|XP_002905202.1|	60S ribosomal protein L7 [Phytophthora infestans T30-4] gb|EEY53584.1| 60S ribosomal protein L7 [Phytophthora infestans T30-4]
scaffold16565	273.42	469.12	534.18	258.37	60s ribosomal protein l7a	GO:0031981:GO:0015934:GO:0022613:GO:0010467:GO:0031090:GO:0005198:GO:0009536:	K02936	Genetic Information Processing; Translation; Ribosome [PATH:ko03010] Genetic Information Processing; Translation; Ribosome [BR:ko03011]		ref|XP_002462637.1|	hypothetical protein SORBIDRAFT_02g029380 [Sorghum bicolor] ref|XP_002462639.1| hypothetical protein SORBIDRAFT_02g029400 [Sorghum bicolor] gb|EER99158.1| hypothetical protein SORBIDRAFT_02g029380 [Sorghum bicolor] gb|EER99160.1| hypothetical protein SORBIDRAFT_02g029400 [Sorghum bicolor]
scaffold9987	102.19	127.3	122.56	89.48	60s ribosomal protein l7a	GO:0031981:GO:0015934:GO:0022613:GO:0010467:GO:0031090:GO:0005198:GO:0009536:	K02936	Genetic Information Processing; Translation; Ribosome [PATH:ko03010] Genetic Information Processing; Translation; Ribosome [BR:ko03011]		ref|XP_002462637.1|	hypothetical protein SORBIDRAFT_02g029380 [Sorghum bicolor] ref|XP_002462639.1| hypothetical protein SORBIDRAFT_02g029400 [Sorghum bicolor] gb|EER99158.1| hypothetical protein SORBIDRAFT_02g029380 [Sorghum bicolor] gb|EER99160.1| hypothetical protein SORBIDRAFT_02g029400 [Sorghum bicolor]
scaffold16568	34.06	52.42	70.76	35.29	60s ribosomal protein l7a	GO:0031981:GO:0015934:GO:0022613:GO:0010467:GO:0031090:GO:0005198:GO:0009536:	K02936	Genetic Information Processing; Translation; Ribosome [PATH:ko03010] Genetic Information Processing; Translation; Ribosome [BR:ko03011]		ref|XP_002462637.1|	hypothetical protein SORBIDRAFT_02g029380 [Sorghum bicolor] ref|XP_002462639.1| hypothetical protein SORBIDRAFT_02g029400 [Sorghum bicolor] gb|EER99158.1| hypothetical protein SORBIDRAFT_02g029380 [Sorghum bicolor] gb|EER99160.1| hypothetical protein SORBIDRAFT_02g029400 [Sorghum bicolor]
scaffold36683	7.83	18.06	42.09	16.8	60s ribosomal protein l7a	GO:0015934:GO:0010467:GO:0031090:GO:0005198:GO:0009987:	K02936	Genetic Information Processing; Translation; Ribosome [PATH:ko03010] Genetic Information Processing; Translation; Ribosome [BR:ko03011]		gb|AAZ94861.1|	ribosomal protein L7A [Bigelowiella natans]
scaffold9989	25.32	12.77	20.35	19.33	60s ribosomal protein l7a	GO:0031981:GO:0015934:GO:0022613:GO:0010467:GO:0031090:GO:0005198:GO:0009536:	K02936	Genetic Information Processing; Translation; Ribosome [PATH:ko03010] Genetic Information Processing; Translation; Ribosome [BR:ko03011]		ref|NP_001061550.1|	Os08g0326400 [Oryza sativa Japonica Group] ref|NP_001063618.1| Os09g0507800 [Oryza sativa Japonica Group] sp|P35685.1|RL7A_ORYSJ RecName: Full=60S ribosomal protein L7a dbj|BAA02156.1| ribosomal protein L7A [Oryza sativa Japonica Group] dbj|BAD01672.1| 60S ribosomal protein L7A [Oryza sativa Japonica Group] dbj|BAD03264.1| 60S ribosomal protein L7A [Oryza sativa Japonica Group] dbj|BAF23464.1| Os…
C251252	285.38	192.05	54.11	15.96	60s ribosomal protein l9	GO:0031981:GO:0003723:GO:0010467:GO:0015934:GO:0031090:GO:0009526:GO:0003002:GO:0005198:	K02940	Genetic Information Processing; Translation; Ribosome [PATH:ko03010] Genetic Information Processing; Translation; Ribosome [BR:ko03011]		gb|ACF06492.1|	ribosomal L9-like protein [Elaeis guineensis]
scaffold45201	4.14	11.45	29.6	26.47	60s ribosomal protein l9	GO:0003723:GO:0010467:GO:0030529:GO:0005198:	K02940	Genetic Information Processing; Translation; Ribosome [PATH:ko03010] Genetic Information Processing; Translation; Ribosome [BR:ko03011]		gb|ACX53964.1|	60S ribosomal protein L9 [Rhipicephalus sanguineus]
scaffold43217	5.98	3.96	4.62	0.84	60s ribosomal protein l9	GO:0031981:GO:0003723:GO:0010467:GO:0015934:GO:0031090:GO:0009526:GO:0003002:GO:0005198:	K02940	Genetic Information Processing; Translation; Ribosome [PATH:ko03010] Genetic Information Processing; Translation; Ribosome [BR:ko03011]		ref|NP_001063520.1|	Os09g0485900 [Oryza sativa Japonica Group] sp|P49210.3|RL9_ORYSJ RecName: Full=60S ribosomal protein L9 gb|AAP92747.1| ribosomal L9-like protein [Oryza sativa Japonica Group] dbj|BAF25434.1| Os09g0485900 [Oryza sativa Japonica Group] gb|EAZ09554.1| hypothetical protein OsI_31831 [Oryza sativa Indica Group] gb|EAZ45175.1| hypothetical protein OsJ_29817 [Oryza sativa Japonica Group] gb|ABR26147.1| …
scaffold39042	0	0.44	0	0	60s ribosomal protein l9	GO:0003723:GO:0010467:GO:0030529:GO:0005198:	K02940	Genetic Information Processing; Translation; Ribosome [PATH:ko03010] Genetic Information Processing; Translation; Ribosome [BR:ko03011]		ref|XP_002906264.1|	60S ribosomal protein L9 [Phytophthora infestans T30-4] gb|EEY65665.1| 60S ribosomal protein L9 [Phytophthora infestans T30-4]
scaffold44308	0	0	0	0	60s ribosome subunit biogenesis protein nip7 homolog	GO:0005634:GO:0042254:GO:0003676:	K07565	Genetic Information Processing; Translation; Ribosome Biogenesis [BR:ko03009]		ref|XP_002279785.1|	PREDICTED: hypothetical protein [Vitis vinifera] emb|CAN68143.1| hypothetical protein [Vitis vinifera]
scaffold43068	43.27	59.47	43.01	8.4	6-deoxocastasterone oxidase	GO:0031224:GO:0000226:GO:0005506:GO:0009646:GO:0016129:GO:0006091:GO:0032501:GO:0048878:GO:0016491:	K09590	Metabolism; Metabolism of Terpenoids and Polyketides; Brassinosteroid biosynthesis [PATH:ko00905] Metabolism; Enzyme Families; Cytochrome P450 [BR:ko00199]		ref|XP_002281338.1|	PREDICTED: brassinosteroid-6-oxidase [Vitis vinifera] emb|CBI16941.3| unnamed protein product [Vitis vinifera]
scaffold23581	12.89	5.73	11.56	1.26	6-deoxocastasterone oxidase	GO:0031224:GO:0000226:GO:0005506:GO:0009646:GO:0016129:GO:0006091:GO:0032501:GO:0048878:GO:0016491:	K09590	Metabolism; Metabolism of Terpenoids and Polyketides; Brassinosteroid biosynthesis [PATH:ko00905] Metabolism; Enzyme Families; Cytochrome P450 [BR:ko00199]		gb|ABH01181.1|	brassinosteroid-6-oxidase [Hordeum vulgare subsp. vulgare]
scaffold33630	0	0.88	0.46	0	6-deoxocastasterone oxidase	GO:0000226:GO:0008152:GO:0005506:GO:0009646:GO:0044464:GO:0032501:GO:0048878:GO:0016491:	K09590	Metabolism; Metabolism of Terpenoids and Polyketides; Brassinosteroid biosynthesis [PATH:ko00905] Metabolism; Enzyme Families; Cytochrome P450 [BR:ko00199]		gb|ACK44411.1|	glutamine synthetase [Musa ABB Group]
scaffold26155	0.92	0	0	0	6-deoxocastasterone oxidase	GO:0031224:GO:0000226:GO:0005506:GO:0009646:GO:0016129:GO:0006091:GO:0032501:GO:0048878:GO:0016491:	K09590	Metabolism; Metabolism of Terpenoids and Polyketides; Brassinosteroid biosynthesis [PATH:ko00905] Metabolism; Enzyme Families; Cytochrome P450 [BR:ko00199]		gb|ACK44411.1|	glutamine synthetase [Musa ABB Group]
scaffold19909	17.03	18.06	37.46	21.01	6-phosphofructokinase 2	GO:0043231:GO:0006007:GO:0043234:GO:0044444:GO:0005488:	K00850	Metabolism; Carbohydrate Metabolism; Glycolysis / Gluconeogenesis [PATH:ko00010] Metabolism; Carbohydrate Metabolism; Pentose phosphate pathway [PATH:ko00030] Metabolism; Carbohydrate Metabolism; Fructose and mannose metabolism [PATH:ko00051] Metabolism; Carbohydrate Metabolism; Galactose metabolism [PATH:ko00052] Metabolism; Energy Metabolism; Methane metabolism [PATH:ko00680]	dbj|BAG68286.1|	chitin-binding lectin precursor [Solanum lycopersicum var. cerasiforme]	ref|XP_002525025.1|	phosphofructokinase, putative [Ricinus communis] gb|EEF37352.1| phosphofructokinase, putative [Ricinus communis]
scaffold44238	0	0	0.46	0.42	6-phosphofructokinase 4	GO:0008443:GO:0006007:GO:0032559:GO:0043234:GO:0009536:GO:0006796:	K00850	Metabolism; Carbohydrate Metabolism; Glycolysis / Gluconeogenesis [PATH:ko00010] Metabolism; Carbohydrate Metabolism; Pentose phosphate pathway [PATH:ko00030] Metabolism; Carbohydrate Metabolism; Fructose and mannose metabolism [PATH:ko00051] Metabolism; Carbohydrate Metabolism; Galactose metabolism [PATH:ko00052] Metabolism; Energy Metabolism; Methane metabolism [PATH:ko00680]		gb|ACN25788.1|	unknown [Zea mays]
scaffold2418	110.01	353.27	416.24	758.3	6-phosphogluconate dehydrogenase	GO:0016616:GO:0006007:GO:0000166:GO:0006970:GO:0042579:GO:0048037:	K00033	Metabolism; Carbohydrate Metabolism; Pentose phosphate pathway [PATH:ko00030] Metabolism; Metabolism of Other Amino Acids; Glutathione metabolism [PATH:ko00480]		ref|XP_002329247.1|	predicted protein [Populus trichocarpa] gb|EEF07832.1| predicted protein [Populus trichocarpa]
scaffold40934	83.31	90.3	85.1	49.15	6-phosphogluconate dehydrogenase	GO:0016616:GO:0006007:GO:0006970:GO:0009746:GO:0042579:GO:0034285:GO:0000166:GO:0048037:GO:0009536:GO:0010038:	K00033	Metabolism; Carbohydrate Metabolism; Pentose phosphate pathway [PATH:ko00030] Metabolism; Metabolism of Other Amino Acids; Glutathione metabolism [PATH:ko00480]		ref|XP_002275970.1|	PREDICTED: hypothetical protein [Vitis vinifera]
scaffold15618	29	67.84	80.01	52.93	6-phosphogluconate dehydrogenase	GO:0016616:GO:0006007:GO:0000166:GO:0006970:GO:0042579:GO:0048037:	K00033	Metabolism; Carbohydrate Metabolism; Pentose phosphate pathway [PATH:ko00030] Metabolism; Metabolism of Other Amino Acids; Glutathione metabolism [PATH:ko00480]		ref|XP_002530803.1|	6-phosphogluconate dehydrogenase, putative [Ricinus communis] gb|EEF31571.1| 6-phosphogluconate dehydrogenase, putative [Ricinus communis]
scaffold44854	40.97	39.2	47.64	15.12	6-phosphogluconate dehydrogenase	GO:0016616:GO:0006007:GO:0006970:GO:0009746:GO:0042579:GO:0034285:GO:0000166:GO:0048037:GO:0009536:GO:0010038:	K00033	Metabolism; Carbohydrate Metabolism; Pentose phosphate pathway [PATH:ko00030] Metabolism; Metabolism of Other Amino Acids; Glutathione metabolism [PATH:ko00480]	gb|AAO61685.1|	chitinase [Aspergillus fumigatus]	ref|XP_002305977.1|	predicted protein [Populus trichocarpa] gb|EEE86488.1| predicted protein [Populus trichocarpa]
scaffold10225	69.96	78.85	102.21	99.99	6-phosphogluconolactonase	GO:0003006:GO:0006007:GO:0002239:GO:0042579:GO:0051775:GO:0004091:GO:0006952:GO:0009532:	K01057	Metabolism; Carbohydrate Metabolism; Pentose phosphate pathway [PATH:ko00030]		gb|AAO26315.1|	putative 6-phosphogluconolactonase [Elaeis guineensis]
scaffold6678	13.35	14.1	28.21	16.38	6-phosphogluconolactonase	GO:0003006:GO:0006007:GO:0002239:GO:0042579:GO:0051775:GO:0004091:GO:0006952:GO:0009532:	K01057	Metabolism; Carbohydrate Metabolism; Pentose phosphate pathway [PATH:ko00030]		gb|AAO26315.1|	putative 6-phosphogluconolactonase [Elaeis guineensis]
scaffold43766	32.68	43.17	42.55	27.31	6-phosphogluconolactonase family expressed	GO:0043231:GO:0006007:GO:0004091:	K01057	Metabolism; Carbohydrate Metabolism; Pentose phosphate pathway [PATH:ko00030]		sp|A2XI04.2|6PGL1_ORYSI	RecName: Full=Probable 6-phosphogluconolactonase 1; Short=6PGL 1
scaffold26368	27.62	10.57	8.79	10.92	6-phosphogluconolactonase family expressed	GO:0043231:GO:0006007:GO:0004091:	K01057	Metabolism; Carbohydrate Metabolism; Pentose phosphate pathway [PATH:ko00030]		ref|NP_001050369.1|	Os03g0416500 [Oryza sativa Japonica Group] sp|Q75IV7.1|6PGL1_ORYSJ RecName: Full=Probable 6-phosphogluconolactonase 1; Short=6PGL 1 gb|AAS07092.1| putative 6-phosphogluconolactonase (with alternative splicing) [Oryza sativa Japonica Group] gb|ABF96623.1| 6-phosphogluconolactonase family protein, expressed [Oryza sativa (japonica cultivar-group)] gb|ABF96624.1| 6-phosphogluconolactonase family pro…
scaffold28458	0.92	11.01	4.62	3.36	7 protein	GO:0043231:GO:0003677:GO:0006355:GO:0001071:GO:0009699:GO:0016564:GO:0009900:GO:0009832:			emb|CBI38705.3|	unnamed protein product [Vitis vinifera]
scaffold13384	67.66	54.18	37	20.59	70 kda heat shock protein	GO:0006605:GO:0006950:GO:0009526:GO:0044267:GO:0005515:GO:0009532:GO:0032559:GO:0010038:	K03283	Genetic Information Processing; Transcription; Spliceosome [PATH:ko03040] Genetic Information Processing; Transcription; Spliceosome [BR:ko03041] Genetic Information Processing; Translation; Ribosome Biogenesis [BR:ko03009] Genetic Information Processing; Folding, Sorting and Degradation; Chaperones and folding catalysts [BR:ko03110] Genetic Information Processing; Folding, Sorting and Degradatio…	emb|CAJ61616.1|	hypothetical protein; putative Ricin B lectin and Actin-like ATPase domains [Frankia alni ACN14a]	ref|XP_002526446.1|	heat shock protein, putative [Ricinus communis] gb|EEF35941.1| heat shock protein, putative [Ricinus communis]
scaffold4138	298.27	102.19	179.91	188.21	7-dehydrocholesterol reductase	GO:0016627:GO:0016129:GO:0031227:	K00213	Metabolism; Lipid Metabolism; Steroid biosynthesis [PATH:ko00100]		ref|XP_002268455.1|	PREDICTED: hypothetical protein [Vitis vinifera]
scaffold32757	0.92	4.85	4.16	1.26	8-amino-7-oxononanoate synthase	GO:0006768:GO:0048037:GO:0016747:GO:0044444:	K00652	Metabolism; Amino Acid Metabolism; Amino acid related enzymes [BR:ko01007] Metabolism; Metabolism of Cofactors and Vitamins; Biotin metabolism [PATH:ko00780]		ref|XP_002268950.1|	PREDICTED: hypothetical protein [Vitis vinifera] emb|CBI36440.3| unnamed protein product [Vitis vinifera]
scaffold35470	5.52	10.13	8.32	7.14	8-oxoguanine-dna glycosylase 1	GO:0003677:GO:0006281:GO:0000702:GO:0009536:	K03660	Genetic Information Processing; Replication and Repair; Base excision repair [PATH:ko03410] Genetic Information Processing; Replication and Repair; DNA repair and recombination proteins [BR:ko03400]		ref|XP_002285873.1|	PREDICTED: hypothetical protein [Vitis vinifera]
scaffold8445	7.36	18.06	6.01	57.56	9-cis-epoxycarotenoid dioxygenase	GO:0043169:GO:0009532:GO:0010436:GO:0050896:GO:0009687:	K09840	Metabolism; Metabolism of Terpenoids and Polyketides; Carotenoid biosynthesis [PATH:ko00906]	dbj|BAA36223.1|	chitinase [Emericella nidulans]	gb|ACX33872.1|	NCED3 [Lilium formosanum]
scaffold34867	0	1.76	0.92	0.84	9-cis-epoxycarotenoid dioxygenase	GO:0043169:GO:0009532:GO:0010436:GO:0050896:GO:0009687:	K09840	Metabolism; Metabolism of Terpenoids and Polyketides; Carotenoid biosynthesis [PATH:ko00906]	gb|AAN14054.2|	CG31439 [Drosophila melanogaster]	gb|ACX33872.1|	NCED3 [Lilium formosanum]
scaffold34345	0	0.88	0	0.42	9-cis-epoxycarotenoid dioxygenase	GO:0016701:	K09840	Metabolism; Metabolism of Terpenoids and Polyketides; Carotenoid biosynthesis [PATH:ko00906]	dbj|BAA36223.1|	chitinase [Emericella nidulans]	gb|ACP27628.1|	9-cis-epoxycarotenoid dioxygenase [Oncidium Gower Ramsey]
scaffold36755	0.92	0.44	1.39	0.84	9-cis-epoxycarotenoid dioxygenase	GO:0006972:GO:0009532:GO:0010436:GO:0009687:GO:0009534:	K09840	Metabolism; Metabolism of Terpenoids and Polyketides; Carotenoid biosynthesis [PATH:ko00906]		gb|ACP27628.1|	9-cis-epoxycarotenoid dioxygenase [Oncidium Gower Ramsey]
scaffold26096	0	0	0	0	9-cis-epoxycarotenoid dioxygenase	GO:0006972:GO:0043169:GO:0009532:GO:0010436:GO:0009687:GO:0009534:	K09840	Metabolism; Metabolism of Terpenoids and Polyketides; Carotenoid biosynthesis [PATH:ko00906]		gb|ACX33872.1|	NCED3 [Lilium formosanum]
scaffold29174	1.84	0	0	0	9-cis-epoxycarotenoid dioxygenase	GO:0016701:	K09840	Metabolism; Metabolism of Terpenoids and Polyketides; Carotenoid biosynthesis [PATH:ko00906]		gb|ADG03462.1|	9-cis-epoxycarotenoid dioxygenase [Gossypium hirsutum]
scaffold30184	0.92	1.32	0.92	1.68	a chain crystal structures of soybean beta-amylase reacted with beta-maltose and maltal: active site components and their apparent role in catalysis	GO:0016160:GO:0005976:GO:0043167:	K01177	Metabolism; Carbohydrate Metabolism; Starch and sucrose metabolism [PATH:ko00500]	gb|AAZ38832.1|	beta-amylase [Glycine max]	pdb|1UKO|A	Chain A, Crystal Structure Of Soybean Beta-Amylase Mutant Substituted At Surface Region pdb|1UKO|B Chain B, Crystal Structure Of Soybean Beta-Amylase Mutant Substituted At Surface Region pdb|1UKO|C Chain C, Crystal Structure Of Soybean Beta-Amylase Mutant Substituted At Surface Region pdb|1UKO|D Chain D, Crystal Structure Of Soybean Beta-Amylase Mutant Substituted At Surface Region
scaffold30185	2.3	0	0	0	a chain crystal structures of soybean beta-amylase reacted with beta-maltose and maltal: active site components and their apparent role in catalysis	GO:0016160:GO:0005976:GO:0043167:	K01177	Metabolism; Carbohydrate Metabolism; Starch and sucrose metabolism [PATH:ko00500]	gb|AAZ38832.1|	beta-amylase [Glycine max]	pdb|1UKO|A	Chain A, Crystal Structure Of Soybean Beta-Amylase Mutant Substituted At Surface Region pdb|1UKO|B Chain B, Crystal Structure Of Soybean Beta-Amylase Mutant Substituted At Surface Region pdb|1UKO|C Chain C, Crystal Structure Of Soybean Beta-Amylase Mutant Substituted At Surface Region pdb|1UKO|D Chain D, Crystal Structure Of Soybean Beta-Amylase Mutant Substituted At Surface Region
scaffold36644	101.73	14.54	7.4	1.68	aaa family cdc48 subfamily	GO:0005515:GO:0000166:GO:0009534:GO:0016887:	K01509	Metabolism; Nucleotide Metabolism; Purine metabolism [PATH:ko00230]		ref|XP_002450644.1|	hypothetical protein SORBIDRAFT_05g008540 [Sorghum bicolor] gb|EES09632.1| hypothetical protein SORBIDRAFT_05g008540 [Sorghum bicolor]
scaffold41992	3.68	5.73	4.62	2.52	aaa family expressed	GO:0031410:	K08900	Unclassified; Genetic Information Processing; Others	emb|CAK40432.1|	unnamed protein product [Aspergillus niger]	ref|XP_002464362.1|	hypothetical protein SORBIDRAFT_01g016970 [Sorghum bicolor] gb|EER91360.1| hypothetical protein SORBIDRAFT_01g016970 [Sorghum bicolor]
scaffold28009	0	0.44	0	2.1	aaa family expressed	GO:0032559:GO:0031410:GO:0017111:	K08900	Unclassified; Genetic Information Processing; Others		ref|XP_002464362.1|	hypothetical protein SORBIDRAFT_01g016970 [Sorghum bicolor] gb|EER91360.1| hypothetical protein SORBIDRAFT_01g016970 [Sorghum bicolor]
scaffold4350	317.6	138.31	289.52	279.79	aaa-type atpase family protein	GO:0000166:GO:0042723:GO:0017111:GO:0006259:GO:0044249:GO:0003676:GO:0016772:	K01509	Metabolism; Nucleotide Metabolism; Purine metabolism [PATH:ko00230]		ref|XP_002321014.1|	predicted protein [Populus trichocarpa] gb|EEE99329.1| predicted protein [Populus trichocarpa]
scaffold19197	134.41	97.35	57.81	47.05	aaa-type atpase family protein	GO:0032559:GO:0042723:GO:0017111:GO:0006259:GO:0044249:GO:0003676:GO:0016772:	K01509	Metabolism; Nucleotide Metabolism; Purine metabolism [PATH:ko00230]		ref|XP_002267361.1|	PREDICTED: hypothetical protein [Vitis vinifera]
scaffold18473	53.85	47.13	48.56	38.65	aaa-type atpase family protein	GO:0032559:GO:0017111:	K01509	Metabolism; Nucleotide Metabolism; Purine metabolism [PATH:ko00230]		emb|CBI34411.3|	unnamed protein product [Vitis vinifera]
scaffold6629	55.7	37	18.96	13.44	aaa-type atpase family protein	GO:0032559:GO:0017111:GO:0009207:	K01529	Unclassified; Metabolism; Others		emb|CBI20249.3|	unnamed protein product [Vitis vinifera]
scaffold13198	23.01	36.56	26.82	27.31	aaa-type atpase family protein	GO:0043231:GO:0032559:GO:0017111:	K01509	Metabolism; Nucleotide Metabolism; Purine metabolism [PATH:ko00230]	ref|NP_594130.1|	chitinase (predicted) [Schizosaccharomyces pombe]	ref|XP_002277238.1|	PREDICTED: hypothetical protein [Vitis vinifera] emb|CBI27132.3| unnamed protein product [Vitis vinifera]
scaffold4351	6.44	16.74	15.26	18.91	aaa-type atpase family protein	GO:0032559:GO:0042723:GO:0017111:GO:0006259:GO:0044249:GO:0003676:GO:0016772:	K01509	Metabolism; Nucleotide Metabolism; Purine metabolism [PATH:ko00230]		ref|XP_002451231.1|	hypothetical protein SORBIDRAFT_05g026170 [Sorghum bicolor] gb|EES10219.1| hypothetical protein SORBIDRAFT_05g026170 [Sorghum bicolor]
scaffold31082	22.09	14.1	34.22	22.27	aaa-type atpase family protein	GO:0005618:GO:0032559:GO:0046914:GO:0017111:	K01516	Metabolism; Nucleotide Metabolism; Purine metabolism [PATH:ko00230] Metabolism; Metabolism of Cofactors and Vitamins; Thiamine metabolism [PATH:ko00730]		ref|XP_002274077.1|	PREDICTED: hypothetical protein [Vitis vinifera] emb|CBI26524.3| unnamed protein product [Vitis vinifera]
scaffold33701	0	1.32	0.92	0	aaa-type atpase family protein	GO:0043231:GO:0005618:GO:0032559:GO:0017111:GO:0046914:	K01516	Metabolism; Nucleotide Metabolism; Purine metabolism [PATH:ko00230] Metabolism; Metabolism of Cofactors and Vitamins; Thiamine metabolism [PATH:ko00730]		emb|CBI17506.3|	unnamed protein product [Vitis vinifera]
scaffold32027	1.38	0.88	0.46	1.26	aaa-type atpase family protein	GO:0016020:GO:0009987:GO:0005488:	K10755	Genetic Information Processing; Replication and Repair; DNA replication [PATH:ko03030] Genetic Information Processing; Replication and Repair; DNA replication proteins [BR:ko03032] Genetic Information Processing; Replication and Repair; Chromosome [BR:ko03036] Genetic Information Processing; Replication and Repair; Nucleotide excision repair [PATH:ko03420] Genetic Information Processing; Replicat…		ref|XP_002265273.1|	PREDICTED: hypothetical protein [Vitis vinifera]
scaffold32028	0.92	0.88	0.46	0	aaa-type atpase family protein	GO:0034061:GO:0016020:GO:0032559:GO:0016462:GO:0006259:GO:0042575:GO:0003676:			ref|XP_002522264.1|	replication factor C / DNA polymerase III gamma-tau subunit, putative [Ricinus communis] gb|EEF40122.1| replication factor C / DNA polymerase III gamma-tau subunit, putative [Ricinus communis]
scaffold36775	0	0.88	0.46	0.84	aaa-type atpase family protein	GO:0000166:GO:0044464:GO:0003824:			ref|XP_002458444.1|	hypothetical protein SORBIDRAFT_03g033660 [Sorghum bicolor] gb|EES03564.1| hypothetical protein SORBIDRAFT_03g033660 [Sorghum bicolor]
scaffold37815	0	0.44	0.46	0	aaa-type atpase family protein	GO:0007059:GO:0032559:GO:0017111:GO:0044427:	K11269	Genetic Information Processing; Replication and Repair; Chromosome [BR:ko03036]		gb|AAT08744.1|	unknown [Hyacinthus orientalis]
scaffold40527	0	0.44	0	1.68	aaa-type atpase family protein	GO:0000166:GO:0017111:	K01509	Metabolism; Nucleotide Metabolism; Purine metabolism [PATH:ko00230]		gb|EEE54150.1|	hypothetical protein OsJ_00955 [Oryza sativa Japonica Group]
scaffold6439	0	0.44	0.46	0.84	aaa-type atpase family protein	GO:0006281:GO:0006260:GO:0003690:GO:0034061:GO:0016778:GO:0009108:GO:0032559:GO:0017111:GO:0042723:			ref|XP_002267361.1|	PREDICTED: hypothetical protein [Vitis vinifera]
scaffold23890	0	0	0	0	aaa-type atpase family protein	GO:0034061:GO:0016020:GO:0032559:GO:0006259:GO:0042575:GO:0003676:			ref|XP_002265273.1|	PREDICTED: hypothetical protein [Vitis vinifera]
scaffold23899	0	0	0	0	aaa-type atpase family protein	GO:0016020:GO:0009913:GO:0005488:GO:0000904:			ref|XP_002265273.1|	PREDICTED: hypothetical protein [Vitis vinifera]
scaffold36391	0	0	0.46	0	aaa-type atpase family protein	GO:0000166:GO:0031410:GO:0017111:	K08900	Unclassified; Genetic Information Processing; Others		gb|EEC84666.1|	hypothetical protein OsI_31566 [Oryza sativa Indica Group]
scaffold39438	0.46	0	1.39	1.68	aaa-type atpase family protein	GO:0043231:GO:0032559:GO:0017111:	K03063	Genetic Information Processing; Folding, Sorting and Degradation; Proteasome [PATH:ko03050] Genetic Information Processing; Folding, Sorting and Degradation; Proteasome [BR:ko03051]		ref|XP_002452576.1|	hypothetical protein SORBIDRAFT_04g028420 [Sorghum bicolor] gb|EES05552.1| hypothetical protein SORBIDRAFT_04g028420 [Sorghum bicolor]
scaffold44459	0	0	0	0	aaa-type atpase family protein	GO:0005618:GO:0032559:GO:0046914:GO:0017111:	K01554	Unclassified; Metabolism; Others		ref|XP_002274077.1|	PREDICTED: hypothetical protein [Vitis vinifera] emb|CBI26524.3| unnamed protein product [Vitis vinifera]
scaffold8617	128.88	231.7	106.84	42.43	aaa-type atpase-like	GO:0043231:GO:0000166:	K08900	Unclassified; Genetic Information Processing; Others	gb|AAN14054.2|	CG31439 [Drosophila melanogaster]	emb|CAH10048.1|	Cell Division Protein AAA ATPase family [Triticum aestivum] emb|CAJ13544.1| unnamed protein product [Triticum aestivum]
scaffold12571	14.27	11.89	8.79	18.06	aaa-type atpase-like protein	GO:0016020:GO:0009913:GO:0005488:GO:0000904:	K10755	Genetic Information Processing; Replication and Repair; DNA replication [PATH:ko03030] Genetic Information Processing; Replication and Repair; DNA replication proteins [BR:ko03032] Genetic Information Processing; Replication and Repair; Chromosome [BR:ko03036] Genetic Information Processing; Replication and Repair; Nucleotide excision repair [PATH:ko03420] Genetic Information Processing; Replicat…		ref|XP_002458591.1|	hypothetical protein SORBIDRAFT_03g036320 [Sorghum bicolor] gb|EES03711.1| hypothetical protein SORBIDRAFT_03g036320 [Sorghum bicolor]
scaffold6029	0.92	0.44	1.39	0	aaa-type atpase-like protein	GO:0016020:GO:0009913:	K10755	Genetic Information Processing; Replication and Repair; DNA replication [PATH:ko03030] Genetic Information Processing; Replication and Repair; DNA replication proteins [BR:ko03032] Genetic Information Processing; Replication and Repair; Chromosome [BR:ko03036] Genetic Information Processing; Replication and Repair; Nucleotide excision repair [PATH:ko03420] Genetic Information Processing; Replicat…		ref|XP_002458591.1|	hypothetical protein SORBIDRAFT_03g036320 [Sorghum bicolor] gb|EES03711.1| hypothetical protein SORBIDRAFT_03g036320 [Sorghum bicolor]
scaffold27673	39.59	33.04	20.81	13.44	aarf domain-containing kinase	GO:0043231:GO:0006796:GO:0016772:	K08869	Metabolism; Enzyme Families; Protein kinases [BR:ko01001]	ref|XP_325455.1|	hypothetical protein [Neurospora crassa OR74A]	ref|NP_001054142.2|	Os04g0660200 [Oryza sativa Japonica Group] dbj|BAG99929.1| unnamed protein product [Oryza sativa Japonica Group] dbj|BAF16056.2| Os04g0660200 [Oryza sativa Japonica Group]
scaffold24017	25.78	14.98	10.64	10.08	aarf domain-containing kinase	GO:0043231:	K08869	Metabolism; Enzyme Families; Protein kinases [BR:ko01001]	ref|XP_325455.1|	hypothetical protein [Neurospora crassa OR74A]	ref|NP_001054142.2|	Os04g0660200 [Oryza sativa Japonica Group] dbj|BAG99929.1| unnamed protein product [Oryza sativa Japonica Group] dbj|BAF16056.2| Os04g0660200 [Oryza sativa Japonica Group]
scaffold22355	11.05	14.1	12.02	23.53	aarf domain-containing kinase	GO:0043231:GO:0006796:GO:0016772:	K08869	Metabolism; Enzyme Families; Protein kinases [BR:ko01001]	ref|XP_325455.1|	hypothetical protein [Neurospora crassa OR74A]	emb|CAH67057.1|	H0112G12.2 [Oryza sativa (indica cultivar-group)] gb|EAY95904.1| hypothetical protein OsI_17767 [Oryza sativa Indica Group]
scaffold19611	6.9	6.17	5.55	3.36	aarf domain-containing kinase	GO:0006464:GO:0032559:GO:0016301:GO:0009570:	K08869	Metabolism; Enzyme Families; Protein kinases [BR:ko01001]		ref|XP_002274556.1|	PREDICTED: hypothetical protein [Vitis vinifera] emb|CBI31476.3| unnamed protein product [Vitis vinifera]
scaffold34948	4.14	1.76	2.77	1.68	aarf domain-containing kinase	GO:0043231:GO:0006796:GO:0016772:	K08869	Metabolism; Enzyme Families; Protein kinases [BR:ko01001]	ref|XP_325455.1|	hypothetical protein [Neurospora crassa OR74A]	ref|XP_002269141.1|	PREDICTED: similar to Protein kinase-like [Vitis vinifera]
scaffold43626	2.76	0.88	2.31	0.42	aarf domain-containing kinase	GO:0043231:	K08869	Metabolism; Enzyme Families; Protein kinases [BR:ko01001]	ref|XP_325455.1|	hypothetical protein [Neurospora crassa OR74A]	emb|CBI21183.3|	unnamed protein product [Vitis vinifera]
scaffold22102	1.38	0.88	0	0	aba-overly sensitive 1	GO:0009887:GO:0003006:GO:0040007:GO:0008033:	K11373	Genetic Information Processing; Replication and Repair; Chromosome [BR:ko03036]		gb|EAZ40305.1|	hypothetical protein OsJ_24750 [Oryza sativa Japonica Group]
scaffold16387	94.82	484.98	521.23	777.63	abc transporter	GO:0000166:GO:0017111:GO:0044464:	K05643	Environmental Information Processing; Membrane Transport; Transporters [BR:ko02000] Environmental Information Processing; Membrane Transport; ABC transporters [PATH:ko02010]	ref|NP_788912.1|	CG33173 [Drosophila melanogaster]	ref|XP_002274303.1|	PREDICTED: hypothetical protein [Vitis vinifera]
scaffold2123	66.74	93.82	77.24	102.09	abc transporter	GO:0043231:GO:0006810:GO:0031224:GO:0015405:GO:0032559:GO:0017111:GO:0009207:	K05677	Environmental Information Processing; Membrane Transport; Transporters [BR:ko02000] Environmental Information Processing; Membrane Transport; ABC transporters [PATH:ko02010] Cellular Processes; Transport and Catabolism; Peroxisome [PATH:ko04146]		ref|XP_002457002.1|	hypothetical protein SORBIDRAFT_03g047010 [Sorghum bicolor] gb|EES02122.1| hypothetical protein SORBIDRAFT_03g047010 [Sorghum bicolor]
scaffold23558	10.59	57.26	54.57	102.09	abc transporter	GO:0043231:GO:0032559:GO:0017111:GO:0009207:	K05681	Environmental Information Processing; Membrane Transport; Transporters [BR:ko02000] Environmental Information Processing; Membrane Transport; ABC transporters [PATH:ko02010] Environmental Information Processing; Signaling Molecules and Interaction; Cellular antigens [BR:ko04090] Organismal Systems; Digestive System; Bile secretion [PATH:ko04976]		gb|EEC84739.1|	hypothetical protein OsI_31728 [Oryza sativa Indica Group]
scaffold33875	13.81	45.37	37.46	31.09	abc transporter	GO:0006810:GO:0031224:GO:0015405:GO:0032559:GO:0043234:GO:0017111:GO:0009207:	K05657	Environmental Information Processing; Membrane Transport; Transporters [BR:ko02000] Environmental Information Processing; Membrane Transport; ABC transporters [PATH:ko02010]		ref|NP_001051311.1|	Os03g0755100 [Oryza sativa Japonica Group] gb|AAG45492.1| 36I5.4 [Oryza sativa Japonica Group] gb|AAR01687.1| putative ABC (ATP-binding cassette) transporter transmembrane protein [Oryza sativa Japonica Group] gb|ABF98942.1| ABC transporter transmembrane region family protein, expressed [Oryza sativa (japonica cultivar-group)] dbj|BAF13225.1| Os03g0755100 [Oryza sativa Japonica Group] dbj|BAG8979…
scaffold45425	11.97	45.37	66.14	57.56	abc transporter	GO:0043231:GO:0032559:GO:0017111:GO:0009207:	K05659	Environmental Information Processing; Membrane Transport; Transporters [BR:ko02000] Environmental Information Processing; Membrane Transport; ABC transporters [PATH:ko02010] Organismal Systems; Digestive System; Bile secretion [PATH:ko04976]		ref|XP_002280615.1|	PREDICTED: hypothetical protein [Vitis vinifera]
scaffold13388	53.85	44.49	50.41	71.42	abc transporter	GO:0043231:GO:0015405:GO:0003916:GO:0006259:GO:0032559:GO:0043234:GO:0017111:GO:0009207:GO:0051234:	K06184	Unclassified; Genetic Information Processing; Translation proteins	emb|CAA01693.1|	chitinase 1 [Beta vulgaris subsp. vulgaris]	emb|CAE47098.1|	ABC transporter [Populus tremula x Populus tremuloides]
scaffold36574	4.14	1.32	2.31	1.68	abc transporter	GO:0019538:GO:0009526:GO:0003824:GO:0051234:	K08869	Metabolism; Enzyme Families; Protein kinases [BR:ko01001]	ref|XP_325455.1|	hypothetical protein [Neurospora crassa OR74A]	ref|XP_002276397.1|	PREDICTED: hypothetical protein [Vitis vinifera]
scaffold22248	2.3	0.88	1.85	1.26	abc transporter	GO:0043231:GO:0016020:GO:0048437:GO:0015562:GO:0009734:GO:0032535:GO:0048528:GO:0009926:GO:0009630:GO:0005515:GO:0000166:GO:0017111:GO:0051707:GO:0043479:GO:0009639:	K05658	Environmental Information Processing; Membrane Transport; Transporters [BR:ko02000] Environmental Information Processing; Membrane Transport; ABC transporters [PATH:ko02010] Environmental Information Processing; Signaling Molecules and Interaction; Cellular antigens [BR:ko04090] Organismal Systems; Digestive System; Bile secretion [PATH:ko04976]	dbj|BAG68286.1|	chitin-binding lectin precursor [Solanum lycopersicum var. cerasiforme]	ref|XP_002266505.1|	PREDICTED: hypothetical protein [Vitis vinifera]
scaffold34375	3.22	0.44	0.46	0.84	abc transporter	GO:0043231:GO:0032559:GO:0017111:GO:0009207:	K05681	Environmental Information Processing; Membrane Transport; Transporters [BR:ko02000] Environmental Information Processing; Membrane Transport; ABC transporters [PATH:ko02010] Environmental Information Processing; Signaling Molecules and Interaction; Cellular antigens [BR:ko04090] Organismal Systems; Digestive System; Bile secretion [PATH:ko04976]		ref|XP_002459718.1|	hypothetical protein SORBIDRAFT_02g009310 [Sorghum bicolor] gb|EER96239.1| hypothetical protein SORBIDRAFT_02g009310 [Sorghum bicolor]
C248220	0	0	0	0	abc transporter	GO:0032559:GO:0017111:GO:0044464:GO:0009207:	K03297	Unclassified; Cellular Processes and Signaling; Other ion-coupled transporters		ref|XP_002455081.1|	hypothetical protein SORBIDRAFT_03g004010 [Sorghum bicolor] gb|EES00201.1| hypothetical protein SORBIDRAFT_03g004010 [Sorghum bicolor]
scaffold25731	233.37	259.45	279.81	210.48	abc transporter a family member 2	GO:0043231:GO:0015405:GO:0032559:GO:0017111:GO:0009207:	K05643	Environmental Information Processing; Membrane Transport; Transporters [BR:ko02000] Environmental Information Processing; Membrane Transport; ABC transporters [PATH:ko02010]	ref|NP_788912.1|	CG33173 [Drosophila melanogaster]	ref|NP_001061742.1|	Os08g0398000 [Oryza sativa Japonica Group] dbj|BAC99428.1| putative ABC transporter [Oryza sativa Japonica Group] dbj|BAF23656.1| Os08g0398000 [Oryza sativa Japonica Group] dbj|BAG95288.1| unnamed protein product [Oryza sativa Japonica Group] gb|EEE68635.1| hypothetical protein OsJ_27205 [Oryza sativa Japonica Group]
scaffold21821	0.92	1.32	0.46	0	abc transporter b family member 28	GO:0043231:GO:0006810:GO:0031224:GO:0015405:GO:0032559:GO:0017111:GO:0009207:	K05655	Environmental Information Processing; Membrane Transport; Transporters [BR:ko02000] Environmental Information Processing; Membrane Transport; ABC transporters [PATH:ko02010]		gb|EEC81989.1|	hypothetical protein OsI_25916 [Oryza sativa Indica Group]
scaffold14659	64.9	142.72	91.57	69.32	abc transporter c family member 2	GO:0031224:GO:0055085:GO:0015405:GO:0032559:GO:0017111:GO:0009207:	K05666	Environmental Information Processing; Membrane Transport; Transporters [BR:ko02000] Environmental Information Processing; Membrane Transport; ABC transporters [PATH:ko02010] Organismal Systems; Digestive System; Bile secretion [PATH:ko04976]		ref|XP_002448550.1|	hypothetical protein SORBIDRAFT_06g028880 [Sorghum bicolor] gb|EES12878.1| hypothetical protein SORBIDRAFT_06g028880 [Sorghum bicolor]
scaffold14661	88.84	72.68	18.96	6.72	abc transporter c family member 2	GO:0031224:GO:0055085:GO:0015405:GO:0032559:GO:0017111:GO:0009207:	K01509	Metabolism; Nucleotide Metabolism; Purine metabolism [PATH:ko00230]		ref|XP_002448550.1|	hypothetical protein SORBIDRAFT_06g028880 [Sorghum bicolor] gb|EES12878.1| hypothetical protein SORBIDRAFT_06g028880 [Sorghum bicolor]
scaffold740	92.98	66.07	17.11	12.6	abc transporter c family member 3	GO:0006810:GO:0015405:GO:0032559:GO:0043234:GO:0044425:GO:0017111:GO:0009987:	K01509	Metabolism; Nucleotide Metabolism; Purine metabolism [PATH:ko00230]		gb|EAZ10731.1|	hypothetical protein OsJ_00567 [Oryza sativa Japonica Group]
scaffold26115	3.22	11.45	8.32	10.5	abc transporter c family member 3	GO:0006810:GO:0031224:GO:0015405:GO:0032559:GO:0043234:GO:0017111:GO:0009207:	K05665	Environmental Information Processing; Membrane Transport; Transporters [BR:ko02000] Environmental Information Processing; Membrane Transport; ABC transporters [PATH:ko02010] Organismal Systems; Digestive System; Vitamin digestion and absorption [PATH:ko04977]		gb|EAZ10731.1|	hypothetical protein OsJ_00567 [Oryza sativa Japonica Group]
scaffold6239	0	0	1.39	0	abc transporter c family member 3	GO:0006810:GO:0031224:GO:0015405:GO:0032559:GO:0017111:GO:0009207:	K05667	Environmental Information Processing; Membrane Transport; Transporters [BR:ko02000] Environmental Information Processing; Membrane Transport; ABC transporters [PATH:ko02010] Organismal Systems; Digestive System; Bile secretion [PATH:ko04976]		gb|EEE61575.1|	hypothetical protein OsJ_15949 [Oryza sativa Japonica Group]
scaffold1861	46.95	67.84	86.49	114.69	abc transporter c family member 5	GO:0006810:GO:0031224:GO:0015405:GO:0032559:GO:0017111:GO:0009207:	K05665	Environmental Information Processing; Membrane Transport; Transporters [BR:ko02000] Environmental Information Processing; Membrane Transport; ABC transporters [PATH:ko02010] Organismal Systems; Digestive System; Vitamin digestion and absorption [PATH:ko04977]		ref|XP_002269589.1|	PREDICTED: hypothetical protein [Vitis vinifera]
C236576	0	0	0	0	abc transporter c family member 5	GO:0016020:GO:0006810:GO:0000166:GO:0017111:GO:0009987:	K05673	Environmental Information Processing; Membrane Transport; Transporters [BR:ko02000] Environmental Information Processing; Membrane Transport; ABC transporters [PATH:ko02010] Organismal Systems; Digestive System; Bile secretion [PATH:ko04976]		emb|CBI37201.3|	unnamed protein product [Vitis vinifera]
scaffold33487	126.58	71.36	37	14.7	abc transporter family protein	GO:0032559:GO:0017111:GO:0044464:GO:0009207:	K01509	Metabolism; Nucleotide Metabolism; Purine metabolism [PATH:ko00230]	gb|ABK52388.1|	glycoside hydrolase, family 6 [Acidothermus cellulolyticus 11B]	ref|XP_002270533.1|	PREDICTED: hypothetical protein [Vitis vinifera]
scaffold3240	20.71	13.21	5.09	4.2	abc transporter family protein	GO:0000166:GO:0017111:GO:0044464:	K05681	Environmental Information Processing; Membrane Transport; Transporters [BR:ko02000] Environmental Information Processing; Membrane Transport; ABC transporters [PATH:ko02010] Environmental Information Processing; Signaling Molecules and Interaction; Cellular antigens [BR:ko04090] Organismal Systems; Digestive System; Bile secretion [PATH:ko04976]		ref|XP_002322764.1|	white-brown-complex ABC transporter family [Populus trichocarpa] gb|EEF04525.1| white-brown-complex ABC transporter family [Populus trichocarpa]
scaffold41461	21.63	8.37	9.71	7.98	abc transporter family protein	GO:0032559:GO:0017111:GO:0044464:GO:0009207:GO:0051234:			gb|EEC74989.1|	hypothetical protein OsI_11044 [Oryza sativa Indica Group]
scaffold33490	0.92	0.88	0	0	abc transporter family protein	GO:0032559:GO:0017111:GO:0044464:GO:0009207:	K05679	Environmental Information Processing; Membrane Transport; Transporters [BR:ko02000] Environmental Information Processing; Membrane Transport; ABC transporters [PATH:ko02010]		ref|XP_002328852.1|	white-brown-complex ABC transporter family [Populus trichocarpa] gb|EEE77501.1| white-brown-complex ABC transporter family [Populus trichocarpa]
scaffold36884	0	0.44	0	0	abc transporter family protein	GO:0044464:	K05681	Environmental Information Processing; Membrane Transport; Transporters [BR:ko02000] Environmental Information Processing; Membrane Transport; ABC transporters [PATH:ko02010] Environmental Information Processing; Signaling Molecules and Interaction; Cellular antigens [BR:ko04090] Organismal Systems; Digestive System; Bile secretion [PATH:ko04976]	emb|CAR28130.1|	ZYRO0D14564p [Zygosaccharomyces rouxii]	ref|XP_002444540.1|	hypothetical protein SORBIDRAFT_07g023550 [Sorghum bicolor] gb|EES14035.1| hypothetical protein SORBIDRAFT_07g023550 [Sorghum bicolor]
scaffold32283	0	0	0	0	abc transporter family protein	GO:0032559:GO:0017111:GO:0044464:GO:0009207:			ref|XP_002328852.1|	white-brown-complex ABC transporter family [Populus trichocarpa] gb|EEE77501.1| white-brown-complex ABC transporter family [Populus trichocarpa]
scaffold36883	0.92	0	0	0.42	abc transporter family protein	GO:0044464:	K05681	Environmental Information Processing; Membrane Transport; Transporters [BR:ko02000] Environmental Information Processing; Membrane Transport; ABC transporters [PATH:ko02010] Environmental Information Processing; Signaling Molecules and Interaction; Cellular antigens [BR:ko04090] Organismal Systems; Digestive System; Bile secretion [PATH:ko04976]	dbj|BAA36223.1|	chitinase [Emericella nidulans]	ref|XP_002444540.1|	hypothetical protein SORBIDRAFT_07g023550 [Sorghum bicolor] gb|EES14035.1| hypothetical protein SORBIDRAFT_07g023550 [Sorghum bicolor]
scaffold38667	0	0	0	0	abc transporter family protein	GO:0031224:GO:0015405:GO:0032559:GO:0017111:GO:0051234:GO:0009207:	K05681	Environmental Information Processing; Membrane Transport; Transporters [BR:ko02000] Environmental Information Processing; Membrane Transport; ABC transporters [PATH:ko02010] Environmental Information Processing; Signaling Molecules and Interaction; Cellular antigens [BR:ko04090] Organismal Systems; Digestive System; Bile secretion [PATH:ko04976]		ref|XP_002276041.1|	PREDICTED: hypothetical protein [Vitis vinifera]
scaffold38778	1.38	0	0.92	0	abc transporter family protein	GO:0015405:GO:0032559:GO:0043234:GO:0044464:GO:0017111:GO:0051234:	K05681	Environmental Information Processing; Membrane Transport; Transporters [BR:ko02000] Environmental Information Processing; Membrane Transport; ABC transporters [PATH:ko02010] Environmental Information Processing; Signaling Molecules and Interaction; Cellular antigens [BR:ko04090] Organismal Systems; Digestive System; Bile secretion [PATH:ko04976]	dbj|BAA36223.1|	chitinase [Emericella nidulans]	ref|XP_002525084.1|	ATP-binding cassette transporter, putative [Ricinus communis] gb|EEF37331.1| ATP-binding cassette transporter, putative [Ricinus communis]
scaffold41047	0	0	0	0	abc transporter family protein	GO:0044464:	K05680	Environmental Information Processing; Membrane Transport; Transporters [BR:ko02000] Environmental Information Processing; Membrane Transport; ABC transporters [PATH:ko02010]	emb|CAK40432.1|	unnamed protein product [Aspergillus niger]	ref|XP_002444540.1|	hypothetical protein SORBIDRAFT_07g023550 [Sorghum bicolor] gb|EES14035.1| hypothetical protein SORBIDRAFT_07g023550 [Sorghum bicolor]
scaffold33489	0	0	0.46	0	abc transporter g family member 14	GO:0032559:GO:0017111:GO:0044464:GO:0009207:	K01509	Metabolism; Nucleotide Metabolism; Purine metabolism [PATH:ko00230]		emb|CAN70956.1|	hypothetical protein [Vitis vinifera]
scaffold40198	0	0	0	0	abc transporter g family member 21	GO:0016020:GO:0046865:GO:0015405:GO:0032559:GO:0009725:GO:0017111:GO:0009207:	K05681	Environmental Information Processing; Membrane Transport; Transporters [BR:ko02000] Environmental Information Processing; Membrane Transport; ABC transporters [PATH:ko02010] Environmental Information Processing; Signaling Molecules and Interaction; Cellular antigens [BR:ko04090] Organismal Systems; Digestive System; Bile secretion [PATH:ko04976]		ref|XP_002268373.1|	PREDICTED: hypothetical protein [Vitis vinifera]
scaffold30290	0	0.88	0.46	0	abc transporter g family member 22	GO:0032559:GO:0017111:GO:0044464:GO:0009207:	K05684	Environmental Information Processing; Membrane Transport; Transporters [BR:ko02000] Environmental Information Processing; Membrane Transport; ABC transporters [PATH:ko02010] Organismal Systems; Digestive System; Bile secretion [PATH:ko04976] Organismal Systems; Digestive System; Fat digestion and absorption [PATH:ko04975]		ref|NP_001147989.1|	ATPase, coupled to transmembrane movement of substances [Zea mays] gb|ACG29331.1| ATPase, coupled to transmembrane movement of substances [Zea mays]
scaffold30450	4.14	3.08	5.09	4.62	abc transporter g family member 7	GO:0015405:GO:0032559:GO:0043234:GO:0044464:GO:0017111:GO:0051234:GO:0009207:	K05681	Environmental Information Processing; Membrane Transport; Transporters [BR:ko02000] Environmental Information Processing; Membrane Transport; ABC transporters [PATH:ko02010] Environmental Information Processing; Signaling Molecules and Interaction; Cellular antigens [BR:ko04090] Organismal Systems; Digestive System; Bile secretion [PATH:ko04976]		emb|CBI26926.3|	unnamed protein product [Vitis vinifera]
scaffold27976	0	0	0	0	abc transporter g family member 7	GO:0015405:GO:0032559:GO:0043234:GO:0044464:GO:0017111:GO:0051234:GO:0009207:	K01552	Unclassified; Metabolism; Others		ref|XP_002455282.1|	hypothetical protein SORBIDRAFT_03g007760 [Sorghum bicolor] gb|EES00402.1| hypothetical protein SORBIDRAFT_03g007760 [Sorghum bicolor]
scaffold33973	0.92	1.32	0.92	0.42	abc transporter i family member 20	GO:0032559:GO:0017111:GO:0009207:	K01552	Unclassified; Metabolism; Others		emb|CAN66319.1|	hypothetical protein [Vitis vinifera]
scaffold41959	7.83	5.73	0.92	0.84	abc transporter i family member 21	GO:0032559:GO:0017111:GO:0044464:GO:0016192:GO:0009207:	K01552	Unclassified; Metabolism; Others		ref|XP_002454753.1|	hypothetical protein SORBIDRAFT_04g036680 [Sorghum bicolor] gb|EES07729.1| hypothetical protein SORBIDRAFT_04g036680 [Sorghum bicolor]
scaffold45263	0.46	1.76	0.46	0.84	abc transporter nda	GO:0016020:GO:0043231:GO:0006810:GO:0000166:GO:0017111:GO:0006139:	K02471	Environmental Information Processing; Membrane Transport; Transporters [BR:ko02000] Environmental Information Processing; Membrane Transport; ABC transporters [PATH:ko02010]		ref|XP_002265884.1|	PREDICTED: hypothetical protein [Vitis vinifera]
scaffold45071	5.06	2.64	2.31	0.84	abc transporter protein	GO:0016020:GO:0046865:GO:0015405:GO:0000166:GO:0009725:GO:0017111:	K05681	Environmental Information Processing; Membrane Transport; Transporters [BR:ko02000] Environmental Information Processing; Membrane Transport; ABC transporters [PATH:ko02010] Environmental Information Processing; Signaling Molecules and Interaction; Cellular antigens [BR:ko04090] Organismal Systems; Digestive System; Bile secretion [PATH:ko04976]	gb|ACR13785.1|	endoglucanase [Teredinibacter turnerae T7901]	ref|XP_002450415.1|	hypothetical protein SORBIDRAFT_05g004940 [Sorghum bicolor] gb|EES09403.1| hypothetical protein SORBIDRAFT_05g004940 [Sorghum bicolor]
scaffold29518	120.6	138.75	108.22	56.72	abc transporter-like protein	GO:0032559:GO:0017111:GO:0009207:	K01509	Metabolism; Nucleotide Metabolism; Purine metabolism [PATH:ko00230]	ref|NP_788912.1|	CG33173 [Drosophila melanogaster]	ref|NP_001058453.1|	Os06g0695800 [Oryza sativa Japonica Group] dbj|BAF20367.1| Os06g0695800 [Oryza sativa Japonica Group]
scaffold24122	58.92	46.25	66.14	63.02	abc transporter-like protein	GO:0043231:GO:0006810:GO:0015405:GO:0030029:GO:0031224:GO:0006875:GO:0032559:GO:0017111:GO:0015629:GO:0044444:GO:0010038:GO:0009207:	K05663	Environmental Information Processing; Membrane Transport; Transporters [BR:ko02000] Environmental Information Processing; Membrane Transport; ABC transporters [PATH:ko02010]		emb|CBI15790.3|	unnamed protein product [Vitis vinifera]
scaffold12157	25.78	18.5	31.45	132.76	abc transporter-like protein	GO:0043231:GO:0000166:GO:0031410:GO:0017111:	K05681	Environmental Information Processing; Membrane Transport; Transporters [BR:ko02000] Environmental Information Processing; Membrane Transport; ABC transporters [PATH:ko02010] Environmental Information Processing; Signaling Molecules and Interaction; Cellular antigens [BR:ko04090] Organismal Systems; Digestive System; Bile secretion [PATH:ko04976]		ref|NP_001067761.1|	Os11g0416900 [Oryza sativa Japonica Group] gb|AAX95832.1| ABC transporter-like protein [Oryza sativa Japonica Group] gb|ABA93154.2| ABC transporter family protein, putative, expressed [Oryza sativa (japonica cultivar-group)] dbj|BAF28124.1| Os11g0416900 [Oryza sativa Japonica Group] dbj|BAG91435.1| unnamed protein product [Oryza sativa Japonica Group] gb|EEE68421.1| hypothetical protein OsJ_26786…
scaffold12078	17.03	24.67	30.52	31.51	abc transporter-related protein	GO:0043231:GO:0032559:GO:0017111:GO:0009207:	K06158	Unclassified; Genetic Information Processing; Translation proteins		ref|XP_002263179.1|	PREDICTED: hypothetical protein [Vitis vinifera] emb|CBI34548.3| unnamed protein product [Vitis vinifera]
scaffold12634	1.84	2.2	0.92	1.26	abc1 family protein	GO:0016020:GO:0009103:	K08869	Metabolism; Enzyme Families; Protein kinases [BR:ko01001]	ref|XP_325455.1|	hypothetical protein [Neurospora crassa OR74A]	ref|XP_002283043.1|	PREDICTED: hypothetical protein [Vitis vinifera]
scaffold42375	0	0.88	0	0	abc1 family protein	GO:0016020:GO:0009103:	K08869	Metabolism; Enzyme Families; Protein kinases [BR:ko01001]		emb|CBI20791.3|	unnamed protein product [Vitis vinifera]
scaffold34710	17.95	25.11	19.89	25.63	abc1 family protein kinase	GO:0006464:GO:0032559:GO:0016301:GO:0009536:	K08869	Metabolism; Enzyme Families; Protein kinases [BR:ko01001]	ref|XP_325455.1|	hypothetical protein [Neurospora crassa OR74A]	gb|EEC81755.1|	hypothetical protein OsI_25421 [Oryza sativa Indica Group]
scaffold24712	5.98	4.4	8.32	5.46	abc1 protein	GO:0005743:GO:0043623:	K08869	Metabolism; Enzyme Families; Protein kinases [BR:ko01001]	gb|ACR35913.1|	unknown [Zea mays]	ref|XP_002455556.1|	hypothetical protein SORBIDRAFT_03g013060 [Sorghum bicolor] gb|EES00676.1| hypothetical protein SORBIDRAFT_03g013060 [Sorghum bicolor]
scaffold40704	0	0	0	0	abc-type transport system-like	GO:0043231:			ref|NP_001151158.1|	ABC-type transport system involved in resistance to organic solvents, periplasmic component [Zea mays] gb|ACG41814.1| ABC-type transport system involved in resistance to organic solvents, periplasmic component [Zea mays]
scaffold42386	0	0	0	0	abc-type transport system-like	GO:0043231:			ref|XP_002457028.1|	hypothetical protein SORBIDRAFT_03g047410 [Sorghum bicolor] gb|EES02148.1| hypothetical protein SORBIDRAFT_03g047410 [Sorghum bicolor]
scaffold11106	4.14	12.77	13.41	6.72	aberrant root formation protein 4	GO:0044424:			emb|CBI21098.3|	unnamed protein product [Vitis vinifera]
scaffold44457	0.46	6.17	17.57	10.5	aberrant testa shape protein transcription facto	GO:0048437:GO:0030312:GO:0009943:GO:0006351:GO:0001071:GO:0003676:		gb|AAM15094.1|	unknown protein [Arabidopsis thaliana]	ref|XP_002282153.1|	PREDICTED: similar to ATS/KAN4 (ABERRANT TESTA SHAPE); DNA binding / transcription factor [Vitis vinifera]
scaffold44243	0	0	0.46	0.42	aberrant testa shape protein transcription facto	GO:0003006:GO:0030312:GO:0006351:GO:0001071:GO:0003676:			emb|CBI19594.3|	unnamed protein product [Vitis vinifera]
scaffold40723	50.63	80.17	70.76	35.29	abhydrolase domain-containing protein 13-like	GO:0043231:GO:0048513:GO:0031410:GO:0031090:GO:0070011:GO:0009630:GO:0019538:GO:0005576:	K06889	Unclassified; Poorly Characterized; General function prediction only		ref|NP_001060241.1|	Os07g0608300 [Oryza sativa Japonica Group] dbj|BAC84852.1| putative membrane protein [Oryza sativa Japonica Group] dbj|BAF22155.1| Os07g0608300 [Oryza sativa Japonica Group] dbj|BAG97566.1| unnamed protein product [Oryza sativa Japonica Group] gb|EEC82424.1| hypothetical protein OsI_26818 [Oryza sativa Indica Group] gb|EEE67561.1| hypothetical protein OsJ_25069 [Oryza sativa Japonica Group]
scaffold33388	269.73	18.94	24.51	16.38	abi3-interacting protein 2	GO:0003006:			ref|XP_002302705.1|	predicted protein [Populus trichocarpa] gb|EEE81978.1| predicted protein [Populus trichocarpa]
scaffold24050	20.25	11.45	12.49	8.4	abi3-interacting protein 3	GO:0046914:	K11665	Genetic Information Processing; Replication and Repair; Chromosome [BR:ko03036]	gb|AAN14054.2|	CG31439 [Drosophila melanogaster]	ref|XP_002279976.1|	PREDICTED: hypothetical protein [Vitis vinifera] emb|CBI16022.3| unnamed protein product [Vitis vinifera]
scaffold37569	46.03	98.23	96.66	311.3	abi3-interacting protein aip2	GO:0043231:GO:0046872:GO:0019787:GO:0032446:	K11982	Genetic Information Processing; Folding, Sorting and Degradation; Ubiquitin system [BR:ko04121]		gb|ACM90518.1|	ABI3-interacting protein 2-1 [Triticum aestivum] gb|ACN21974.1| ABI3-interacting protein 2-1 protein [Triticum aestivum]
scaffold6644	22.09	10.13	10.64	12.18	abortive infection protein	GO:0043231:	K07052	Unclassified; Poorly Characterized; General function prediction only		ref|XP_002277493.1|	PREDICTED: hypothetical protein [Vitis vinifera]
scaffold6305	14.27	21.14	40.7	161.32	abscisic acid 8 -hydroxylase 1	GO:0016709:GO:0003006:GO:0005506:GO:0006952:GO:0009416:GO:0009687:	K09843	Metabolism; Metabolism of Terpenoids and Polyketides; Carotenoid biosynthesis [PATH:ko00906] Metabolism; Enzyme Families; Cytochrome P450 [BR:ko00199]		ref|XP_002518804.1|	cytochrome P450, putative [Ricinus communis] gb|EEF43729.1| cytochrome P450, putative [Ricinus communis]
scaffold40610	8.75	5.29	2.31	2.94	abscisic acid -deficient 4 protein	GO:0016116:GO:0009503:GO:0009416:GO:0042554:GO:0009687:			ref|XP_002283875.1|	PREDICTED: hypothetical protein [Vitis vinifera] emb|CBI33648.3| unnamed protein product [Vitis vinifera]
scaffold31159	0	0	0	0	abscisic acid insensitive	GO:0003677:GO:0006351:			ref|XP_002528738.1|	DNA binding protein, putative [Ricinus communis] gb|EEF33650.1| DNA binding protein, putative [Ricinus communis]
scaffold45200	29.92	42.73	21.27	13.02	abscisic acid insensitive 8 homologue	GO:0016020:GO:0000902:GO:0009746:GO:0009534:GO:0009725:GO:0009827:GO:0016407:GO:0009250:			ref|XP_002454881.1|	hypothetical protein SORBIDRAFT_03g000710 [Sorghum bicolor] gb|EES00001.1| hypothetical protein SORBIDRAFT_03g000710 [Sorghum bicolor]
scaffold4517	2.76	6.61	4.16	1.26	abscisic acid insensitive 8 homologue	GO:0016020:GO:0000902:GO:0009746:GO:0009534:GO:0009725:GO:0009827:GO:0016407:GO:0009250:			ref|XP_002268366.1|	PREDICTED: hypothetical protein [Vitis vinifera] emb|CBI17750.3| unnamed protein product [Vitis vinifera]
scaffold28153	2.3	0	0.46	1.68	abscisic acid insensitivity 1b	GO:0004721:GO:0044464:	K01090	Unclassified; Metabolism; Others	emb|CAN60055.1|	hypothetical protein [Vitis vinifera]	ref|XP_002455844.1|	hypothetical protein SORBIDRAFT_03g026070 [Sorghum bicolor] gb|EES00964.1| hypothetical protein SORBIDRAFT_03g026070 [Sorghum bicolor]
scaffold38730	17.95	14.1	26.82	42.43	abscisic acid receptor pyl4	GO:0043231:GO:0019840:GO:0004871:GO:0009755:			emb|CAI84653.1|	hypothetical protein [Nicotiana tabacum]
scaffold37812	1.38	1.76	3.7	2.52	abscisic acid receptor pyl7	GO:0043231:GO:0009738:GO:0004871:GO:0005488:			ref|XP_002523369.1|	conserved hypothetical protein [Ricinus communis] gb|EEF39085.1| conserved hypothetical protein [Ricinus communis]
scaffold34624	5.98	1.76	4.62	5.88	abscisic acid receptor pyl9	GO:0004871:GO:0009755:GO:0005488:			gb|AAV85853.1|	AT-rich element binding factor 3 [Pisum sativum]
scaffold32377	1.84	3.08	0.46	4.2	abscisic acid receptor pyr1	GO:0050794:GO:0005515:			ref|NP_001065470.1|	Os10g0573400 [Oryza sativa Japonica Group] gb|AAK00445.1|AC060755_15 unknown protein [Oryza sativa Japonica Group] gb|AAP55122.1| Bet v I allergen family protein, putative, expressed [Oryza sativa (japonica cultivar-group)] dbj|BAF27307.1| Os10g0573400 [Oryza sativa Japonica Group] gb|EAY79609.1| hypothetical protein OsI_34749 [Oryza sativa Indica Group] gb|EAZ17061.1| hypothetical protein OsJ_32…
scaffold40288	1615.18	9.25	12.49	23.53	abscisic acid responsive element-binding protein 2	GO:0043231:GO:0003677:GO:0005515:GO:0006351:GO:0001071:			ref|XP_002302435.1|	predicted protein [Populus trichocarpa] gb|EEE81708.1| predicted protein [Populus trichocarpa]
C254026	48.33	40.53	40.7	26.47	abscisic acid-induced protein	GO:0006972:GO:0031410:GO:0009725:	K11449	Genetic Information Processing; Replication and Repair; Chromosome [BR:ko03036]		gb|EAZ00230.1|	hypothetical protein OsI_22237 [Oryza sativa Indica Group] gb|EAZ36343.1| hypothetical protein OsJ_20670 [Oryza sativa Japonica Group]
scaffold25657	66.74	19.82	12.02	20.17	abscisic acid-induced protein	GO:0031410:			ref|NP_001147407.1|	LOC100281016 [Zea mays] gb|ACG27394.1| HVA22-like protein e [Zea mays] gb|ACG32519.1| HVA22-like protein e [Zea mays]
C255732	10.13	11.89	7.4	7.56	abscisic acid-induced protein	GO:0006972:GO:0031410:GO:0009725:	K11449	Genetic Information Processing; Replication and Repair; Chromosome [BR:ko03036]		gb|EAY81480.1|	hypothetical protein OsI_36653 [Oryza sativa Indica Group]
scaffold42837	18.41	8.81	16.19	13.44	abscisic acid-induced protein	GO:0006972:GO:0031410:GO:0009725:	K11449	Genetic Information Processing; Replication and Repair; Chromosome [BR:ko03036]		gb|EAZ00230.1|	hypothetical protein OsI_22237 [Oryza sativa Indica Group] gb|EAZ36343.1| hypothetical protein OsJ_20670 [Oryza sativa Japonica Group]
scaffold45532	0.46	0	0	0	abscisic acid-induced protein	GO:0006972:GO:0031410:GO:0009725:	K11449	Genetic Information Processing; Replication and Repair; Chromosome [BR:ko03036]		gb|EAY81480.1|	hypothetical protein OsI_36653 [Oryza sativa Indica Group]
scaffold31438	0	0.44	0.92	0	abscisic acid-insensitive 5-like protein 3	GO:0050794:GO:0043231:GO:0010467:GO:0009725:GO:0003676:			ref|XP_002439989.1|	hypothetical protein SORBIDRAFT_09g023920 [Sorghum bicolor] gb|EES18419.1| hypothetical protein SORBIDRAFT_09g023920 [Sorghum bicolor]
scaffold38222	0.46	0.44	0.46	0	abscisic acid-insensitive 5-like protein 3	GO:0043231:GO:0030528:GO:0006351:GO:0009755:GO:0001071:GO:0003676:			ref|XP_002458665.1|	hypothetical protein SORBIDRAFT_03g037740 [Sorghum bicolor] gb|EES03785.1| hypothetical protein SORBIDRAFT_03g037740 [Sorghum bicolor]
scaffold21203	0	0	0.92	0.42	abscisic acid-insensitive 5-like protein 3	GO:0043231:GO:0003677:GO:0005515:GO:0009725:GO:0030528:GO:0006351:GO:0001071:			gb|ABP88240.1|	transcription factor bZIP119 [Glycine max]
scaffold33626	84.23	63.43	55.96	54.19	abscisic acid-insensitive 5-like protein 5	GO:0043231:GO:0006970:GO:0030528:GO:0009757:GO:0009755:GO:0005488:GO:0032583:			ref|XP_002284791.1|	PREDICTED: ripening-related bZIP protein-like isoform 2 [Vitis vinifera] ref|XP_002284785.1| PREDICTED: ripening-related bZIP protein-like isoform 1 [Vitis vinifera] emb|CAB85632.1| putative ripening-related bZIP protein [Vitis vinifera]
scaffold45609	7.36	13.66	6.01	9.24	abscisic acid-insensitive 5-like protein 5	GO:0050794:GO:0010033:GO:0006351:GO:0005488:			ref|XP_002510209.1|	DNA binding protein, putative [Ricinus communis] gb|EEF52396.1| DNA binding protein, putative [Ricinus communis]
scaffold33628	4.6	7.93	4.16	4.62	abscisic acid-insensitive 5-like protein 5	GO:0043231:GO:0003677:GO:0007165:GO:0006355:GO:0006950:GO:0009628:GO:0001071:GO:0071310:GO:0005515:GO:0009725:	K09054	Genetic Information Processing; Transcription; Transcription factors [BR:ko03000] Genetic Information Processing; Folding, Sorting and Degradation; Protein processing in endoplasmic reticulum [PATH:ko04141] Human Diseases; Neurodegenerative Diseases; Alzheimer's disease [PATH:ko05010]		ref|XP_002510209.1|	DNA binding protein, putative [Ricinus communis] gb|EEF52396.1| DNA binding protein, putative [Ricinus communis]
scaffold21180	8.75	7.05	6.94	5.46	abscisic acid-insensitive 5-like protein 5	GO:0043231:GO:0006970:GO:0030528:GO:0009757:GO:0009755:GO:0005488:GO:0032583:			ref|XP_002510209.1|	DNA binding protein, putative [Ricinus communis] gb|EEF52396.1| DNA binding protein, putative [Ricinus communis]
scaffold9192	12.89	16.3	25.44	19.75	abscisic acid-responsive hva22 family protein	GO:0031410:	K11449	Genetic Information Processing; Replication and Repair; Chromosome [BR:ko03036]		ref|NP_001140729.1|	hypothetical protein LOC100272804 [Zea mays] gb|ACF84483.1| unknown [Zea mays]
scaffold1093	46.49	141.84	15.26	230.64	abscisic insensitive 1b	GO:0043169:GO:0006464:GO:0043234:GO:0004721:	K01090	Unclassified; Metabolism; Others	emb|CAN60055.1|	hypothetical protein [Vitis vinifera]	dbj|BAF62437.1|	protein phosphatase 2C [Triticum monococcum]
scaffold11726	8.29	22.46	15.26	60.5	abscisic insensitive 1b	GO:0043169:GO:0006464:GO:0043234:GO:0004721:	K01090	Unclassified; Metabolism; Others	emb|CAN60055.1|	hypothetical protein [Vitis vinifera]	dbj|BAF62437.1|	protein phosphatase 2C [Triticum monococcum]
scaffold1095	75.49	14.54	86.95	50.83	abscisic insensitive 1b	GO:0043169:GO:0006464:GO:0043234:GO:0004721:	K01090	Unclassified; Metabolism; Others		dbj|BAF62437.1|	protein phosphatase 2C [Triticum monococcum]
scaffold45790	4.14	2.2	3.7	0.84	abscisic insensitive 1b	GO:0043169:GO:0006464:GO:0031410:GO:0004721:GO:0043234:	K01090	Unclassified; Metabolism; Others	emb|CAN60055.1|	hypothetical protein [Vitis vinifera]	gb|ABF70120.1|	protein phosphatase 2C, putative [Musa balbisiana]
scaffold19436	12.43	11.45	3.7	2.52	ac transposase-like protein	GO:0005488:			gb|ACN33643.1|	unknown [Zea mays]
scaffold19434	12.43	7.05	13.87	14.7	ac transposase-like protein	GO:0005488:			gb|EEC71336.1|	hypothetical protein OsI_03395 [Oryza sativa Indica Group]
scaffold44614	0	1.32	0	0	AC027665_19F5M15.26 [Arabidopsis thaliana]	GO:0034061:GO:0016891:GO:0006260:GO:0003676:	K07497	Unclassified; Genetic Information Processing; Replication, recombination and repair proteins	dbj|BAF20066.1|	Os06g0638300 [Oryza sativa (japonica cultivar-group)]	emb|CAP16632.1|	polyprotein [Musa acuminata subsp. malaccensis]
scaffold41913	0	0.44	0	0	ac069300_4 transcription factor	GO:0003677:GO:0006351:			ref|XP_002464939.1|	hypothetical protein SORBIDRAFT_01g029170 [Sorghum bicolor] gb|EER91937.1| hypothetical protein SORBIDRAFT_01g029170 [Sorghum bicolor]
scaffold39740	7.83	2.64	1.85	9.24	ac079853_10 calmodulin-like protein	GO:0046872:			ref|XP_002282674.1|	PREDICTED: hypothetical protein [Vitis vinifera] emb|CAN78406.1| hypothetical protein [Vitis vinifera]
scaffold39198	3.22	10.13	7.86	7.14	ac099402_4 22 kda kafirin cluster ty3-gypsy type	GO:0043170:GO:0044238:GO:0009987:GO:0005488:			ref|XP_002278349.1|	PREDICTED: hypothetical protein [Vitis vinifera]
scaffold14143	553.74	831.2	1417.53	1475.85	ac105363_7 peroxidase	GO:0016209:GO:0031410:	K00430	Metabolism; Energy Metabolism; Methane metabolism [PATH:ko00680] Metabolism; Amino Acid Metabolism; Phenylalanine metabolism [PATH:ko00360] Metabolism; Biosynthesis of Other Secondary Metabolites; Phenylpropanoid biosynthesis [PATH:ko00940]		ref|XP_002269797.1|	PREDICTED: hypothetical protein [Vitis vinifera] sp|A7QEU4.2|PER5_VITVI RecName: Full=Peroxidase 5; Flags: Precursor
scaffold42950	66.74	971.28	730.27	276.85	ac108884_9 disease resistance response protein	GO:0031410:			ref|XP_002464667.1|	hypothetical protein SORBIDRAFT_01g023060 [Sorghum bicolor] gb|EER91665.1| hypothetical protein SORBIDRAFT_01g023060 [Sorghum bicolor]
scaffold40205	143.61	392.04	285.82	127.29	ac108884_9 disease resistance response protein	GO:0031410:			ref|XP_002464667.1|	hypothetical protein SORBIDRAFT_01g023060 [Sorghum bicolor] gb|EER91665.1| hypothetical protein SORBIDRAFT_01g023060 [Sorghum bicolor]
scaffold43985	0	0.44	0	0.84	acd1-like protein	GO:0009526:GO:0005488:			ref|XP_002283592.1|	PREDICTED: hypothetical protein [Vitis vinifera]
C264162	353.51	177.08	167.42	163	acetolactate synthase	GO:0008652:GO:0046872:GO:0019842:GO:0050662:GO:0016744:	K01652	Metabolism; Carbohydrate Metabolism; Butanoate metabolism [PATH:ko00650] Metabolism; Carbohydrate Metabolism; C5-Branched dibasic acid metabolism [PATH:ko00660] Metabolism; Amino Acid Metabolism; Valine, leucine and isoleucine biosynthesis [PATH:ko00290] Metabolism; Metabolism of Cofactors and Vitamins; Pantothenate and CoA biosynthesis [PATH:ko00770]	gb|AAC47556.1|	insect intestinal mucin IIM14 [Trichoplusia ni]	dbj|BAE53591.1|	acetolactate synthase [Monochoria vaginalis] dbj|BAE53592.1| acetolactate synthase [Monochoria vaginalis]
scaffold24026	0.92	7.05	24.97	21.01	acetolactate synthase	GO:0043231:GO:0008652:GO:0046872:GO:0019842:GO:0050662:GO:0016744:	K01652	Metabolism; Carbohydrate Metabolism; Butanoate metabolism [PATH:ko00650] Metabolism; Carbohydrate Metabolism; C5-Branched dibasic acid metabolism [PATH:ko00660] Metabolism; Amino Acid Metabolism; Valine, leucine and isoleucine biosynthesis [PATH:ko00290] Metabolism; Metabolism of Cofactors and Vitamins; Pantothenate and CoA biosynthesis [PATH:ko00770]	emb|CAA01693.1|	chitinase 1 [Beta vulgaris subsp. vulgaris]	dbj|BAE53591.1|	acetolactate synthase [Monochoria vaginalis] dbj|BAE53592.1| acetolactate synthase [Monochoria vaginalis]
scaffold7658	263.75	212.76	142.45	156.28	acetyl- carboxylase	GO:0016020:GO:0016879:GO:0048507:GO:0003006:GO:0009317:GO:0016421:GO:0032559:GO:0009725:GO:0006633:GO:0009536:			ref|XP_002513881.1|	Homomeric Acetyl-CoA Carboxylase (Hom-ACCase) [Ricinus communis] gb|EEF48464.1| Homomeric Acetyl-CoA Carboxylase (Hom-ACCase) [Ricinus communis]
scaffold45038	0.46	0.88	2.31	0	acetyl- carboxylase beta subunit	GO:0043169:GO:0009317:GO:0032559:GO:0006631:GO:0009532:GO:0016421:GO:0009526:	K01959	Metabolism; Carbohydrate Metabolism; Citrate cycle (TCA cycle) [PATH:ko00020] Metabolism; Carbohydrate Metabolism; Pyruvate metabolism [PATH:ko00620] Metabolism; Energy Metabolism; Carbon fixation pathways in prokaryotes [PATH:ko00720]		ref|YP_003540940.1|	acetyl-CoA carboxylase carboxyl transferase beta [Phoenix dactylifera] gb|ADD63180.1| acetyl-CoA carboxylase carboxyl transferase beta [Phoenix dactylifera] gb|ADF28155.1| acetyl-CoA carboxylase carboxyl transferase beta [Phoenix dactylifera]
scaffold4972	54.31	314.51	482.38	284	acetyl- cytosolic 2	GO:0016020:GO:0003006:GO:0042579:GO:0016453:	K00626	Metabolism; Carbohydrate Metabolism; Pyruvate metabolism [PATH:ko00620] Metabolism; Carbohydrate Metabolism; Glyoxylate and dicarboxylate metabolism [PATH:ko00630] Metabolism; Carbohydrate Metabolism; Propanoate metabolism [PATH:ko00640] Metabolism; Carbohydrate Metabolism; Butanoate metabolism [PATH:ko00650] Metabolism; Energy Metabolism; Carbon fixation pathways in prokaryotes [PATH:ko00720] Me…		gb|ACF85124.1|	unknown [Zea mays]
scaffold4650	38.2	28.63	45.32	38.65	acetyl- cytosolic 2	GO:0016020:GO:0003006:GO:0042579:GO:0016453:	K00626	Metabolism; Carbohydrate Metabolism; Pyruvate metabolism [PATH:ko00620] Metabolism; Carbohydrate Metabolism; Glyoxylate and dicarboxylate metabolism [PATH:ko00630] Metabolism; Carbohydrate Metabolism; Propanoate metabolism [PATH:ko00640] Metabolism; Carbohydrate Metabolism; Butanoate metabolism [PATH:ko00650] Metabolism; Energy Metabolism; Carbon fixation pathways in prokaryotes [PATH:ko00720] Me…		ref|NP_001062685.1|	Os09g0252100 [Oryza sativa Japonica Group] dbj|BAF24599.1| Os09g0252100 [Oryza sativa Japonica Group]
scaffold4974	4.6	1.76	3.24	2.52	acetyl- cytosolic 2	GO:0016020:GO:0003006:GO:0042579:GO:0016453:	K00626	Metabolism; Carbohydrate Metabolism; Pyruvate metabolism [PATH:ko00620] Metabolism; Carbohydrate Metabolism; Glyoxylate and dicarboxylate metabolism [PATH:ko00630] Metabolism; Carbohydrate Metabolism; Propanoate metabolism [PATH:ko00640] Metabolism; Carbohydrate Metabolism; Butanoate metabolism [PATH:ko00650] Metabolism; Energy Metabolism; Carbon fixation pathways in prokaryotes [PATH:ko00720] Me…		gb|ACF85124.1|	unknown [Zea mays]
scaffold4651	2.76	0.44	0.46	1.26	acetyl- cytosolic 2	GO:0016020:GO:0003006:GO:0042579:GO:0016453:	K00626	Metabolism; Carbohydrate Metabolism; Pyruvate metabolism [PATH:ko00620] Metabolism; Carbohydrate Metabolism; Glyoxylate and dicarboxylate metabolism [PATH:ko00630] Metabolism; Carbohydrate Metabolism; Propanoate metabolism [PATH:ko00640] Metabolism; Carbohydrate Metabolism; Butanoate metabolism [PATH:ko00650] Metabolism; Energy Metabolism; Carbon fixation pathways in prokaryotes [PATH:ko00720] Me…		gb|ACF85124.1|	unknown [Zea mays]
scaffold17543	51.55	118.05	98.97	76.46	acetyl- synthetase	GO:0032787:GO:0032559:GO:0009532:GO:0016405:	K01895	Metabolism; Carbohydrate Metabolism; Glycolysis / Gluconeogenesis [PATH:ko00010] Metabolism; Carbohydrate Metabolism; Pyruvate metabolism [PATH:ko00620] Metabolism; Carbohydrate Metabolism; Propanoate metabolism [PATH:ko00640] Metabolism; Energy Metabolism; Carbon fixation pathways in prokaryotes [PATH:ko00720] Metabolism; Energy Metabolism; Methane metabolism [PATH:ko00680] Metabolism; Lipid Met…		ref|XP_002452187.1|	hypothetical protein SORBIDRAFT_04g021370 [Sorghum bicolor] gb|EES05163.1| hypothetical protein SORBIDRAFT_04g021370 [Sorghum bicolor]
scaffold9931	6.9	6.17	10.64	5.46	acetyl- synthetase	GO:0032787:GO:0032559:GO:0009532:GO:0016405:	K01895	Metabolism; Carbohydrate Metabolism; Glycolysis / Gluconeogenesis [PATH:ko00010] Metabolism; Carbohydrate Metabolism; Pyruvate metabolism [PATH:ko00620] Metabolism; Carbohydrate Metabolism; Propanoate metabolism [PATH:ko00640] Metabolism; Energy Metabolism; Carbon fixation pathways in prokaryotes [PATH:ko00720] Metabolism; Energy Metabolism; Methane metabolism [PATH:ko00680] Metabolism; Lipid Met…		ref|XP_002452187.1|	hypothetical protein SORBIDRAFT_04g021370 [Sorghum bicolor] gb|EES05163.1| hypothetical protein SORBIDRAFT_04g021370 [Sorghum bicolor]
scaffold9932	5.06	3.08	3.7	2.94	acetyl- synthetase	GO:0032787:GO:0032559:GO:0009532:GO:0016405:	K01895	Metabolism; Carbohydrate Metabolism; Glycolysis / Gluconeogenesis [PATH:ko00010] Metabolism; Carbohydrate Metabolism; Pyruvate metabolism [PATH:ko00620] Metabolism; Carbohydrate Metabolism; Propanoate metabolism [PATH:ko00640] Metabolism; Energy Metabolism; Carbon fixation pathways in prokaryotes [PATH:ko00720] Metabolism; Energy Metabolism; Methane metabolism [PATH:ko00680] Metabolism; Lipid Met…		ref|XP_002452187.1|	hypothetical protein SORBIDRAFT_04g021370 [Sorghum bicolor] gb|EES05163.1| hypothetical protein SORBIDRAFT_04g021370 [Sorghum bicolor]
scaffold9930	0	0.88	0.92	0.84	acetyl- synthetase	GO:0032787:GO:0032559:GO:0009532:GO:0016405:	K01895	Metabolism; Carbohydrate Metabolism; Glycolysis / Gluconeogenesis [PATH:ko00010] Metabolism; Carbohydrate Metabolism; Pyruvate metabolism [PATH:ko00620] Metabolism; Carbohydrate Metabolism; Propanoate metabolism [PATH:ko00640] Metabolism; Energy Metabolism; Carbon fixation pathways in prokaryotes [PATH:ko00720] Metabolism; Energy Metabolism; Methane metabolism [PATH:ko00680] Metabolism; Lipid Met…		ref|NP_001046995.1|	Os02g0525900 [Oryza sativa Japonica Group] dbj|BAD25398.1| putative acetyl-CoA synthetase [Oryza sativa Japonica Group] dbj|BAD25401.1| putative acetyl-CoA synthetase [Oryza sativa Japonica Group] dbj|BAF08909.1| Os02g0525900 [Oryza sativa Japonica Group] gb|EAZ23272.1| hypothetical protein OsJ_06966 [Oryza sativa Japonica Group] dbj|BAG89807.1| unnamed protein product [Oryza sativa Japonica Grou…
scaffold9722	25.78	118.93	106.37	56.72	acetyl-coenzyme a carboxylase carboxyl transferase subunit alpha	GO:0009532:GO:0009526:GO:0016874:	K01962	Metabolism; Carbohydrate Metabolism; Pyruvate metabolism [PATH:ko00620] Metabolism; Carbohydrate Metabolism; Propanoate metabolism [PATH:ko00640] Metabolism; Energy Metabolism; Carbon fixation pathways in prokaryotes [PATH:ko00720] Metabolism; Lipid Metabolism; Fatty acid biosynthesis [PATH:ko00061] Metabolism; Metabolism of Terpenoids and Polyketides; Tetracycline biosynthesis [PATH:ko00253]		ref|XP_002269834.1|	PREDICTED: hypothetical protein [Vitis vinifera]
scaffold32875	0	0	0	0	acetyl-coenzyme a carboxylase carboxyl transferase subunit alpha	GO:0006631:GO:0009532:GO:0043234:GO:0016421:GO:0009526:	K01962	Metabolism; Carbohydrate Metabolism; Pyruvate metabolism [PATH:ko00620] Metabolism; Carbohydrate Metabolism; Propanoate metabolism [PATH:ko00640] Metabolism; Energy Metabolism; Carbon fixation pathways in prokaryotes [PATH:ko00720] Metabolism; Lipid Metabolism; Fatty acid biosynthesis [PATH:ko00061] Metabolism; Metabolism of Terpenoids and Polyketides; Tetracycline biosynthesis [PATH:ko00253]		gb|AAF80496.1|AF164510_1	carboxyl transferase alpha subunit [Glycine max]
scaffold25638	11.05	9.69	19.89	23.11	acetylglutamate kinase	GO:0016774:GO:0016597:GO:0016301:GO:0006526:GO:0009536:GO:0006796:GO:0006560:	K00930	Metabolism; Amino Acid Metabolism; Lysine biosynthesis [PATH:ko00300] Metabolism; Amino Acid Metabolism; Arginine and proline metabolism [PATH:ko00330]		emb|CBI20819.3|	unnamed protein product [Vitis vinifera]
scaffold21673	33.14	28.63	31.91	18.91	acetylornithine aminotransferase	GO:0046914:GO:0006351:GO:0006525:GO:0006952:GO:0009532:GO:0008483:GO:0048037:GO:0051704:	K00818	Metabolism; Amino Acid Metabolism; Arginine and proline metabolism [PATH:ko00330] Metabolism; Amino Acid Metabolism; Amino acid related enzymes [BR:ko01007]		ref|XP_002268013.1|	PREDICTED: hypothetical protein [Vitis vinifera] emb|CBI21681.3| unnamed protein product [Vitis vinifera]
scaffold45679	6.9	14.1	14.34	8.82	acetylornithine aminotransferase	GO:0046914:GO:0006351:GO:0006525:GO:0006952:GO:0009532:GO:0008483:GO:0048037:GO:0051704:	K00818	Metabolism; Amino Acid Metabolism; Arginine and proline metabolism [PATH:ko00330] Metabolism; Amino Acid Metabolism; Amino acid related enzymes [BR:ko01007]		ref|XP_002268013.1|	PREDICTED: hypothetical protein [Vitis vinifera] emb|CBI21681.3| unnamed protein product [Vitis vinifera]
scaffold27469	76.41	181.04	138.75	84.44	acetylornithine deacetylase	GO:0070011:	K01438	Metabolism; Amino Acid Metabolism; Arginine and proline metabolism [PATH:ko00330]	emb|CAK40432.1|	unnamed protein product [Aspergillus niger]	emb|CAN74783.1|	hypothetical protein [Vitis vinifera]
scaffold41940	11.51	5.29	2.77	3.36	acetyltransferase nsi	GO:0009536:GO:0016407:			emb|CBI31163.3|	unnamed protein product [Vitis vinifera]
scaffold14401	2770.06	5952.78	9590.19	3099.17	achain banana lectin	GO:0043169:GO:0030246:			pdb|2BMY|A	Chain A, Banana Lectin pdb|2BMY|B Chain B, Banana Lectin pdb|2BMZ|A Chain A, Banana Lectin Bound To Xyl-B1,3 Man-A-O-Methyl (Xm) pdb|2BMZ|B Chain B, Banana Lectin Bound To Xyl-B1,3 Man-A-O-Methyl (Xm) pdb|2BN0|A Chain A, Banana Lectin Bound To Laminaribiose pdb|2BN0|B Chain B, Banana Lectin Bound To Laminaribiose gb|AAB82776.2| ripening-associated protein [Musa acuminata AAA Group]
scaffold17914	514.15	1604.26	2037.27	541.94	achain banana lectin	GO:0030246:			pdb|2BMY|A	Chain A, Banana Lectin pdb|2BMY|B Chain B, Banana Lectin pdb|2BMZ|A Chain A, Banana Lectin Bound To Xyl-B1,3 Man-A-O-Methyl (Xm) pdb|2BMZ|B Chain B, Banana Lectin Bound To Xyl-B1,3 Man-A-O-Methyl (Xm) pdb|2BN0|A Chain A, Banana Lectin Bound To Laminaribiose pdb|2BN0|B Chain B, Banana Lectin Bound To Laminaribiose gb|AAB82776.2| ripening-associated protein [Musa acuminata AAA Group]
scaffold33402	0	0	0	0	achain crystal structure of the spinach plastocyanin mutants g8dk30ct69c and k30ct69c- a study of the effect on crystal packing and thermostability from the introduction of a novel disulfide bond	GO:0005515:GO:0006091:GO:0046914:GO:0009534:GO:0051234:	K02638	Metabolism; Energy Metabolism; Photosynthesis [PATH:ko00195] Metabolism; Energy Metabolism; Photosynthesis proteins [BR:ko00194]		pdb|1AG6|A	Chain A, Plastocyanin From Spinach
scaffold14404	46.03	209.23	151.23	372.64	achain structure of banana lectin- methyl-alpha-mannose complex	GO:0043169:GO:0030246:		gb|ABK51954.1|	esterase, PHB depolymerase family [Acidothermus cellulolyticus 11B]	pdb|1X1V|A	Chain A, Structure Of Banana Lectin- Methyl-Alpha-Mannose Complex pdb|1X1V|B Chain B, Structure Of Banana Lectin- Methyl-Alpha-Mannose Complex pdb|3MIT|A Chain A, Structure Of Banana Lectin-Alpha-D-Mannose Complex pdb|3MIT|B Chain B, Structure Of Banana Lectin-Alpha-D-Mannose Complex pdb|3MIU|A Chain A, Structure Of Banana Lectin-Pentamannose Complex pdb|3MIU|B Chain B, Structure Of Banana Lectin…
scaffold18172	9.67	6.17	27.75	36.55	achain the crystal structure of rice (oryza sativa ) os4bglu12	GO:0004553:GO:0008152:GO:0031410:	K01188	Metabolism; Carbohydrate Metabolism; Starch and sucrose metabolism [PATH:ko00500] Metabolism; Metabolism of Other Amino Acids; Cyanoamino acid metabolism [PATH:ko00460] Metabolism; Biosynthesis of Other Secondary Metabolites; Phenylpropanoid biosynthesis [PATH:ko00940]	dbj|BAG94781.1|	unnamed protein product [Oryza sativa Japonica Group]	ref|XP_002448027.1|	hypothetical protein SORBIDRAFT_06g019840 [Sorghum bicolor] gb|EES12355.1| hypothetical protein SORBIDRAFT_06g019840 [Sorghum bicolor]
scaffold42034	1.38	1.76	0	1.26	achain the crystal structure of rice (oryza sativa ) os4bglu12	GO:0031410:GO:0044238:GO:0043167:GO:0016798:	K01188	Metabolism; Carbohydrate Metabolism; Starch and sucrose metabolism [PATH:ko00500] Metabolism; Metabolism of Other Amino Acids; Cyanoamino acid metabolism [PATH:ko00460] Metabolism; Biosynthesis of Other Secondary Metabolites; Phenylpropanoid biosynthesis [PATH:ko00940]	emb|CAE05483.2|	OSJNBa0022H21.3 [Oryza sativa (japonica cultivar-group)]	emb|CAH66812.1|	OSIGBa0135C13.7 [Oryza sativa (indica cultivar-group)] gb|EEC77466.1| hypothetical protein OsI_16288 [Oryza sativa Indica Group]
scaffold29596	0	0	0.92	0.42	acid invertase	GO:0043231:GO:0031224:GO:0044238:GO:0004558:	K01193	Metabolism; Carbohydrate Metabolism; Galactose metabolism [PATH:ko00052] Metabolism; Carbohydrate Metabolism; Starch and sucrose metabolism [PATH:ko00500]	gb|ACQ82802.1|	vacuolar invertase [Gossypium hirsutum]	gb|ACQ82802.1|	vacuolar invertase [Gossypium hirsutum]
scaffold12502	165.25	167.83	156.32	172.25	acid phosphatase	GO:0043231:GO:0072506:GO:0043169:GO:0005618:GO:0006464:GO:0004721:GO:0043234:	K01078	Metabolism; Metabolism of Cofactors and Vitamins; Riboflavin metabolism [PATH:ko00740] Metabolism; Xenobiotics Biodegradation and Metabolism; Aminobenzoate degradation [PATH:ko00627] Human Diseases; Infectious Diseases; Tuberculosis [PATH:ko05152]	ref|NP_505595.1|	udp glycosyltransferase 1 family polypeptide A4 (5K578) [Caenorhabditis elegans]	gb|EEC81063.1|	hypothetical protein OsI_23873 [Oryza sativa Indica Group]
C251940	119.68	127.3	170.66	122.67	acid phosphatase	GO:0008152:GO:0016787:	K01112	Metabolism; Carbohydrate Metabolism; Fructose and mannose metabolism [PATH:ko00051]		ref|XP_002280889.1|	PREDICTED: hypothetical protein [Vitis vinifera] emb|CBI35974.3| unnamed protein product [Vitis vinifera]
scaffold43183	16.11	24.23	29.6	102.51	acid phosphatase	GO:0043231:GO:0031090:GO:0031410:GO:0016791:	K02866	Genetic Information Processing; Translation; Ribosome [PATH:ko03010] Genetic Information Processing; Translation; Ribosome [BR:ko03011]		ref|XP_002514195.1|	Acid phosphatase 1 precursor, putative [Ricinus communis] gb|EEF48149.1| Acid phosphatase 1 precursor, putative [Ricinus communis]
scaffold39610	3.22	3.52	2.31	2.1	acid phosphatase	GO:0043231:GO:0072506:GO:0043169:GO:0005618:GO:0006464:GO:0004721:GO:0043234:	K01078	Metabolism; Metabolism of Cofactors and Vitamins; Riboflavin metabolism [PATH:ko00740] Metabolism; Xenobiotics Biodegradation and Metabolism; Aminobenzoate degradation [PATH:ko00627] Human Diseases; Infectious Diseases; Tuberculosis [PATH:ko05152]	ref|NP_505595.1|	udp glycosyltransferase 1 family polypeptide A4 (5K578) [Caenorhabditis elegans]	gb|EEC81063.1|	hypothetical protein OsI_23873 [Oryza sativa Indica Group]
scaffold7120	12.89	62.99	104.99	105.45	acid phosphatase vanadium-dependent haloperoxidase-related protein	GO:0031410:	K09775	Unclassified; Poorly Characterized; Function unknown		ref|XP_002443801.1|	hypothetical protein SORBIDRAFT_07g002280 [Sorghum bicolor] gb|EES13296.1| hypothetical protein SORBIDRAFT_07g002280 [Sorghum bicolor]
scaffold43831	8.75	22.46	15.26	10.08	acid phosphatase vanadium-dependent haloperoxidase-related protein	GO:0031410:	K09775	Unclassified; Poorly Characterized; Function unknown		ref|NP_001148150.1|	LOC100281758 [Zea mays] gb|ACG29897.1| acid phosphatase/vanadium-dependent haloperoxidase related [Zea mays] gb|ACG34120.1| acid phosphatase/vanadium-dependent haloperoxidase related [Zea mays]
scaffold37394	5.98	19.38	6.94	9.66	acid phosphatase vanadium-dependent haloperoxidase-related protein	GO:0044464:	K09775	Unclassified; Poorly Characterized; Function unknown		ref|XP_002321138.1|	predicted protein [Populus trichocarpa] gb|EEE99453.1| predicted protein [Populus trichocarpa]
scaffold7121	32.68	19.38	26.36	31.51	acid phosphatase vanadium-dependent haloperoxidase-related protein	GO:0031410:	K09775	Unclassified; Poorly Characterized; Function unknown		ref|XP_002443801.1|	hypothetical protein SORBIDRAFT_07g002280 [Sorghum bicolor] gb|EES13296.1| hypothetical protein SORBIDRAFT_07g002280 [Sorghum bicolor]
scaffold37590	0	0	0	0	acid phosphatase vanadium-dependent haloperoxidase-related protein	GO:0009536:	K09775	Unclassified; Poorly Characterized; Function unknown		ref|XP_002301410.1|	predicted protein [Populus trichocarpa] gb|EEE80683.1| predicted protein [Populus trichocarpa]
scaffold41752	0.46	0.88	0.46	30.25	acid phosphatase-like	GO:0043231:GO:0031410:GO:0030148:GO:0046914:GO:0031224:GO:0006631:GO:0016491:GO:0009639:	K04713	Metabolism; Lipid Metabolism; Sphingolipid metabolism [PATH:ko00600]		ref|XP_002890629.1|	hypothetical protein ARALYDRAFT_890035 [Arabidopsis lyrata subsp. lyrata] gb|EFH66888.1| hypothetical protein ARALYDRAFT_890035 [Arabidopsis lyrata subsp. lyrata]
scaffold5599	193.78	210.11	163.26	96.63	acidic endochitinase	GO:0004553:GO:0031410:GO:0000272:GO:0043167:	K01183	Metabolism; Carbohydrate Metabolism; Amino sugar and nucleotide sugar metabolism [PATH:ko00520]	gb|ACF88326.1|	unknown [Zea mays]	ref|XP_002456083.1|	hypothetical protein SORBIDRAFT_03g030100 [Sorghum bicolor] gb|EES01203.1| hypothetical protein SORBIDRAFT_03g030100 [Sorghum bicolor]
scaffold20461	63.06	136.11	197.48	173.51	aconitase c-terminal domain-containing protein	GO:0016836:GO:0031410:GO:0006551:GO:0009532:GO:0006970:GO:0043234:	K01704	Metabolism; Carbohydrate Metabolism; C5-Branched dibasic acid metabolism [PATH:ko00660] Metabolism; Amino Acid Metabolism; Valine, leucine and isoleucine biosynthesis [PATH:ko00290]	emb|CAM00182.1|	hypothetical protein [Saccharopolyspora erythraea NRRL 2338]	gb|EAY86939.1|	hypothetical protein OsI_08324 [Oryza sativa Indica Group]
scaffold4170	247.64	214.52	207.66	306.26	aconitate hydratase 1	GO:0072350:GO:0031090:GO:0006970:GO:0030312:GO:0009692:GO:0016836:GO:0005576:GO:0003729:GO:0046914:GO:0010039:GO:0044262:GO:0051536:GO:0016641:GO:0032559:GO:0009725:GO:0009536:	K01681	Metabolism; Carbohydrate Metabolism; Citrate cycle (TCA cycle) [PATH:ko00020] Metabolism; Carbohydrate Metabolism; Glyoxylate and dicarboxylate metabolism [PATH:ko00630] Metabolism; Energy Metabolism; Carbon fixation pathways in prokaryotes [PATH:ko00720]	dbj|BAG68286.1|	chitin-binding lectin precursor [Solanum lycopersicum var. cerasiforme]	gb|EEE58288.1|	hypothetical protein OsJ_09326 [Oryza sativa Japonica Group]
scaffold39196	3.68	5.29	6.94	23.95	aconitate hydratase 1	GO:0043231:GO:0043169:GO:0016836:GO:0044262:GO:0051536:	K01681	Metabolism; Carbohydrate Metabolism; Citrate cycle (TCA cycle) [PATH:ko00020] Metabolism; Carbohydrate Metabolism; Glyoxylate and dicarboxylate metabolism [PATH:ko00630] Metabolism; Energy Metabolism; Carbon fixation pathways in prokaryotes [PATH:ko00720]		emb|CBE71057.1|	aconitate hydratase 3 [Citrus clementina]
scaffold36766	0	0	0	0	aconitate hydratase 1	GO:0016020:GO:0043231:GO:0072350:GO:0003729:GO:0006970:GO:0009692:GO:0046914:GO:0044262:GO:0010039:GO:0051536:GO:0016836:GO:0016641:GO:0005576:GO:0044444:	K01681	Metabolism; Carbohydrate Metabolism; Citrate cycle (TCA cycle) [PATH:ko00020] Metabolism; Carbohydrate Metabolism; Glyoxylate and dicarboxylate metabolism [PATH:ko00630] Metabolism; Energy Metabolism; Carbon fixation pathways in prokaryotes [PATH:ko00720]		gb|EEE58288.1|	hypothetical protein OsJ_09326 [Oryza sativa Japonica Group]
scaffold3280	69.04	130.83	154.01	132.76	aconitate hydratase 2	GO:0072350:GO:0031090:GO:0006970:GO:0030312:GO:0046914:GO:0044262:GO:0051536:GO:0016836:GO:0032559:GO:0009725:GO:0009536:GO:0010038:	K01681	Metabolism; Carbohydrate Metabolism; Citrate cycle (TCA cycle) [PATH:ko00020] Metabolism; Carbohydrate Metabolism; Glyoxylate and dicarboxylate metabolism [PATH:ko00630] Metabolism; Energy Metabolism; Carbon fixation pathways in prokaryotes [PATH:ko00720]		gb|EEE68177.1|	hypothetical protein OsJ_26310 [Oryza sativa Japonica Group]
scaffold32694	17.49	11.45	24.97	9.24	act domain containing expressed	GO:0031406:GO:0009725:			ref|XP_002304443.1|	predicted protein [Populus trichocarpa] gb|EEE79422.1| predicted protein [Populus trichocarpa]
scaffold41352	186.42	177.96	201.65	163.84	act domain-containing protein	GO:0009532:GO:0031406:GO:0006950:GO:0009526:GO:0009534:			ref|NP_001169848.1|	hypothetical protein LOC100383740 [Zea mays] gb|ACN35070.1| unknown [Zea mays]
scaffold14831	47.87	37.44	40.24	18.91	act domain-containing protein	GO:0031406:			gb|EEE62089.1|	hypothetical protein OsJ_16873 [Oryza sativa Japonica Group]
scaffold27111	14.27	31.27	26.82	28.99	act domain-containing protein	GO:0006520:GO:0031406:GO:0042802:GO:0009725:GO:0044444:			gb|EAZ27314.1|	hypothetical protein OsJ_11253 [Oryza sativa Japonica Group]
scaffold13409	43.73	15.86	12.95	12.6	act domain-containing protein	GO:0031406:			gb|EEE62089.1|	hypothetical protein OsJ_16873 [Oryza sativa Japonica Group]
scaffold35374	18.87	14.98	6.94	6.3	act domain-containing protein	GO:0006520:GO:0031406:GO:0042802:GO:0009725:GO:0044444:			ref|XP_002272024.1|	PREDICTED: hypothetical protein [Vitis vinifera] emb|CBI21324.3| unnamed protein product [Vitis vinifera]
scaffold27112	10.59	11.45	10.17	7.14	act domain-containing protein	GO:0006520:GO:0031406:GO:0042802:GO:0009725:GO:0044444:		gb|ABN08701.1|	Amino acid-binding ACT [Medicago truncatula]	ref|XP_002512031.1|	amino acid binding protein, putative [Ricinus communis] gb|EEF50700.1| amino acid binding protein, putative [Ricinus communis]
scaffold33167	10.59	7.93	32.37	18.06	act domain-containing protein	GO:0006520:GO:0031406:GO:0042802:GO:0009725:GO:0044444:		emb|CAL51609.1|	starch phosphorylase 3 (IC) [Ostreococcus tauri]	ref|XP_002297856.1|	predicted protein [Populus trichocarpa] gb|ABK95686.1| unknown [Populus trichocarpa] gb|EEE82661.1| predicted protein [Populus trichocarpa]
scaffold36099	6.44	7.49	6.01	3.36	act domain-containing protein	GO:0031406:			gb|EEE62089.1|	hypothetical protein OsJ_16873 [Oryza sativa Japonica Group]
scaffold21675	3.22	1.76	1.85	1.26	act domain-containing protein	GO:0009532:GO:0006950:GO:0009526:GO:0009534:			emb|CBI18591.3|	unnamed protein product [Vitis vinifera]
scaffold31129	1.38	0.44	0	0.42	act domain-containing protein	GO:0008152:GO:0031406:GO:0042802:GO:0009725:			ref|XP_002272024.1|	PREDICTED: hypothetical protein [Vitis vinifera] emb|CBI21324.3| unnamed protein product [Vitis vinifera]
scaffold21176	0.46	0	0.46	0.84	act domain-containing protein	GO:0006520:GO:0042802:GO:0009725:GO:0044444:			ref|XP_002266641.1|	PREDICTED: hypothetical protein [Vitis vinifera] emb|CBI38152.3| unnamed protein product [Vitis vinifera]
scaffold28670	3.22	0	6.94	6.3	act domain-containing protein	GO:0009532:GO:0031406:GO:0006950:GO:0009526:GO:0009534:			ref|XP_002467263.1|	hypothetical protein SORBIDRAFT_01g022260 [Sorghum bicolor] gb|EER94261.1| hypothetical protein SORBIDRAFT_01g022260 [Sorghum bicolor]
scaffold5137	9.67	18.94	27.75	7.98	act domain-containing protein 3	GO:0043231:GO:0031406:GO:0044444:			ref|XP_002310330.1|	predicted protein [Populus trichocarpa] gb|EEE90780.1| predicted protein [Populus trichocarpa]
scaffold2112	1.84	6.61	0.92	0.42	act domain-containing protein 3	GO:0016757:GO:0031406:GO:0044444:			emb|CBI19929.3|	unnamed protein product [Vitis vinifera]
scaffold2110	17.03	1.76	9.25	7.98	act domain-containing protein 3	GO:0031406:GO:0044444:		gb|ABN08701.1|	Amino acid-binding ACT [Medicago truncatula]	emb|CBI19929.3|	unnamed protein product [Vitis vinifera]
scaffold39046	7.83	9.25	21.27	1.26	act domain-containing protein 5	GO:0016757:GO:0031406:			ref|XP_002444947.1|	hypothetical protein SORBIDRAFT_07g001810 [Sorghum bicolor] gb|EES14442.1| hypothetical protein SORBIDRAFT_07g001810 [Sorghum bicolor]
scaffold37850	16.11	59.47	42.55	39.91	act domain-containing protein 6	GO:0031406:			ref|XP_002272024.1|	PREDICTED: hypothetical protein [Vitis vinifera] emb|CBI21324.3| unnamed protein product [Vitis vinifera]
scaffold44534	55.24	88.98	95.74	89.48	act domain-containing small subunit of acetolactate synthase protein	GO:0008652:GO:0031406:GO:0009536:GO:0016744:GO:0005543:	K01653	Metabolism; Carbohydrate Metabolism; Butanoate metabolism [PATH:ko00650] Metabolism; Carbohydrate Metabolism; C5-Branched dibasic acid metabolism [PATH:ko00660] Metabolism; Amino Acid Metabolism; Valine, leucine and isoleucine biosynthesis [PATH:ko00290] Metabolism; Metabolism of Cofactors and Vitamins; Pantothenate and CoA biosynthesis [PATH:ko00770]		emb|CBI23353.3|	unnamed protein product [Vitis vinifera]
C260700	0	0	0.92	0.42	act domain-containing small subunit of acetolactate synthase protein	GO:0008652:GO:0031406:GO:0009536:GO:0016744:	K01653	Metabolism; Carbohydrate Metabolism; Butanoate metabolism [PATH:ko00650] Metabolism; Carbohydrate Metabolism; C5-Branched dibasic acid metabolism [PATH:ko00660] Metabolism; Amino Acid Metabolism; Valine, leucine and isoleucine biosynthesis [PATH:ko00290] Metabolism; Metabolism of Cofactors and Vitamins; Pantothenate and CoA biosynthesis [PATH:ko00770]		gb|AAX96859.1|	acetolactate synthase, small subunit, putative [Oryza sativa Japonica Group] gb|ABA92419.1| acetolactate synthase small subunit, putative, expressed [Oryza sativa (japonica cultivar-group)]
scaffold986	420.71	399.08	705.76	598.24	actin	GO:0043232:GO:0032559:	K10355	Cellular Processes; Cell Motility; Cytoskeleton proteins [BR:ko04812]		gb|AAG10041.1|AF288226_1	actin [Setaria italica]
scaffold44921	150.98	355.03	206.27	178.13	actin	GO:0043232:GO:0032559:	K10355	Cellular Processes; Cell Motility; Cytoskeleton proteins [BR:ko04812]		ref|XP_002265476.1|	PREDICTED: hypothetical protein [Vitis vinifera]
C262438	190.1	237.86	236.79	156.28	actin	GO:0032559:GO:0015629:GO:0017111:GO:0005198:	K10355	Cellular Processes; Cell Motility; Cytoskeleton proteins [BR:ko04812]		gb|AAQ14245.1|AF246288_1	actin [Musa acuminata]
C261526	15.19	207.03	71.22	189.89	actin	GO:0016020:GO:0043231:GO:0032559:GO:0030312:GO:0043232:GO:0006996:GO:0048588:	K10355	Cellular Processes; Cell Motility; Cytoskeleton proteins [BR:ko04812]		gb|ADN88106.1|	actin 1 [Guzmania wittmackii x Guzmania lingulata]
scaffold988	157.42	129.94	133.2	165.1	actin	GO:0043232:GO:0032559:	K10355	Cellular Processes; Cell Motility; Cytoskeleton proteins [BR:ko04812]		ref|XP_002265476.1|	PREDICTED: hypothetical protein [Vitis vinifera]
scaffold987	121.52	127.3	106.84	84.02	actin	GO:0043232:GO:0032559:	K05692	Genetic Information Processing; Transcription; Transcription machinery [BR:ko03021] Genetic Information Processing; Replication and Repair; Chromosome [BR:ko03036] Cellular Processes; Transport and Catabolism; Phagosome [PATH:ko04145] Cellular Processes; Cell Motility; Regulation of actin cytoskeleton [PATH:ko04810] Cellular Processes; Cell Motility; Cytoskeleton proteins [BR:ko04812] Cellular Pr…		gb|ADA70361.1|	actin [Persea americana]
scaffold45805	45.57	61.23	185	227.28	actin	GO:0016020:GO:0009913:GO:0043232:GO:0030312:GO:0006950:GO:0048588:GO:0031981:GO:0009314:GO:0032559:GO:0009725:GO:0005198:	K10355	Cellular Processes; Cell Motility; Cytoskeleton proteins [BR:ko04812]		emb|CBI37599.3|	unnamed protein product [Vitis vinifera]
scaffold5934	69.96	48.89	200.26	193.25	actin	GO:0043232:GO:0032559:	K10355	Cellular Processes; Cell Motility; Cytoskeleton proteins [BR:ko04812]		gb|AAK82991.1|AF285176_1	actin [Musa ABB Group]
scaffold37701	15.65	46.25	84.64	30.67	actin	GO:0043232:GO:0032559:	K05692	Genetic Information Processing; Transcription; Transcription machinery [BR:ko03021] Genetic Information Processing; Replication and Repair; Chromosome [BR:ko03036] Cellular Processes; Transport and Catabolism; Phagosome [PATH:ko04145] Cellular Processes; Cell Motility; Regulation of actin cytoskeleton [PATH:ko04810] Cellular Processes; Cell Motility; Cytoskeleton proteins [BR:ko04812] Cellular Pr…	dbj|BAA36223.1|	chitinase [Emericella nidulans]	gb|ABF19863.1|	beta actin [Sus scrofa]
scaffold6826	14.27	33.92	56.42	5.46	actin	GO:0043232:GO:0032559:	K05692	Genetic Information Processing; Transcription; Transcription machinery [BR:ko03021] Genetic Information Processing; Replication and Repair; Chromosome [BR:ko03036] Cellular Processes; Transport and Catabolism; Phagosome [PATH:ko04145] Cellular Processes; Cell Motility; Regulation of actin cytoskeleton [PATH:ko04810] Cellular Processes; Cell Motility; Cytoskeleton proteins [BR:ko04812] Cellular Pr…		gb|EFA80799.1|	actin [Polysphondylium pallidum PN500]
scaffold33451	0.46	1.76	3.24	5.46	actin	GO:0043232:GO:0032559:	K05692	Genetic Information Processing; Transcription; Transcription machinery [BR:ko03021] Genetic Information Processing; Replication and Repair; Chromosome [BR:ko03036] Cellular Processes; Transport and Catabolism; Phagosome [PATH:ko04145] Cellular Processes; Cell Motility; Regulation of actin cytoskeleton [PATH:ko04810] Cellular Processes; Cell Motility; Cytoskeleton proteins [BR:ko04812] Cellular Pr…		gb|AAW56955.1|	actin [Pythium graminicola]
scaffold5935	1.38	1.32	2.31	2.52	actin	GO:0043232:GO:0032559:	K10355	Cellular Processes; Cell Motility; Cytoskeleton proteins [BR:ko04812]		sp|P02578.1|ACT1_ACACA	RecName: Full=Actin-1 emb|CAA23399.1| actin [Acanthamoeba castellanii]
scaffold39434	0.92	0.88	2.31	2.1	actin	GO:0043232:GO:0032559:	K10354	Cellular Processes; Cell Motility; Cytoskeleton proteins [BR:ko04812]		ref|XP_002898284.1|	actin-like protein [Phytophthora infestans T30-4] gb|ABG78274.1| actin [Phytophthora melonis] gb|EEY63399.1| actin-like protein [Phytophthora infestans T30-4]
scaffold39847	0	0.44	0	0	actin	GO:0043232:GO:0032559:	K10355	Cellular Processes; Cell Motility; Cytoskeleton proteins [BR:ko04812]		dbj|BAJ07305.1|	actin [Melastoma malabathricum]
scaffold42778	1.38	0.44	0	0.42	actin 4	GO:0016020:GO:0043231:GO:0043232:GO:0030312:GO:0048588:GO:0006996:GO:0032559:GO:0005198:	K10355	Cellular Processes; Cell Motility; Cytoskeleton proteins [BR:ko04812]		ref|NP_190236.1|	ACT12 (ACTIN-12); structural constituent of cytoskeleton [Arabidopsis thaliana] ref|XP_002864629.1| actin-12 [Arabidopsis lyrata subsp. lyrata] ref|XP_002875788.1| actin-12 [Arabidopsis lyrata subsp. lyrata] sp|P53497.1|ACT12_ARATH RecName: Full=Actin-12 gb|AAB39405.1| actin-12 [Arabidopsis thaliana] emb|CAB62322.1| actin 12 [Arabidopsis thaliana] gb|AAO41897.1| putative actin 12 [Arabidopsis tha…
scaffold36327	0	0	0	0	actin cytoskeleton protein	GO:0008152:GO:0003824:GO:0005488:			ref|XP_368800.1|	hypothetical protein MGG_00444 [Magnaporthe oryzae 70-15] gb|EDK02943.1| hypothetical protein MGG_00444 [Magnaporthe grisea 70-15]
scaffold37224	105.41	105.72	94.81	79.4	actin depolymerizing factor 1	GO:0030036:GO:0008092:GO:0002218:GO:0044464:	K05765	Cellular Processes; Cell Motility; Regulation of actin cytoskeleton [PATH:ko04810] Cellular Processes; Cell Motility; Cytoskeleton proteins [BR:ko04812] Organismal Systems; Immune System; Fc gamma R-mediated phagocytosis [PATH:ko04666] Organismal Systems; Development; Axon guidance [PATH:ko04360] Human Diseases; Infectious Diseases; Pertussis [PATH:ko05133]		gb|ACF06463.1|	actin depolymerizing factor [Elaeis guineensis]
scaffold32241	97.12	33.48	52.72	68.9	actin depolymerizing factor 1	GO:0030036:GO:0008092:GO:0044464:	K05765	Cellular Processes; Cell Motility; Regulation of actin cytoskeleton [PATH:ko04810] Cellular Processes; Cell Motility; Cytoskeleton proteins [BR:ko04812] Organismal Systems; Immune System; Fc gamma R-mediated phagocytosis [PATH:ko04666] Organismal Systems; Development; Axon guidance [PATH:ko04360] Human Diseases; Infectious Diseases; Pertussis [PATH:ko05133]		gb|ACF06463.1|	actin depolymerizing factor [Elaeis guineensis]
scaffold32243	18.41	31.72	9.25	5.88	actin depolymerizing factor 1	GO:0030036:GO:0008092:GO:0044464:	K05765	Cellular Processes; Cell Motility; Regulation of actin cytoskeleton [PATH:ko04810] Cellular Processes; Cell Motility; Cytoskeleton proteins [BR:ko04812] Organismal Systems; Immune System; Fc gamma R-mediated phagocytosis [PATH:ko04666] Organismal Systems; Development; Axon guidance [PATH:ko04360] Human Diseases; Infectious Diseases; Pertussis [PATH:ko05133]		gb|ACU14320.1|	unknown [Glycine max]
scaffold42775	0.92	123.34	4.62	2.1	actin depolymerizing factor 5	GO:0008092:GO:0044464:	K05765	Cellular Processes; Cell Motility; Regulation of actin cytoskeleton [PATH:ko04810] Cellular Processes; Cell Motility; Cytoskeleton proteins [BR:ko04812] Organismal Systems; Immune System; Fc gamma R-mediated phagocytosis [PATH:ko04666] Organismal Systems; Development; Axon guidance [PATH:ko04360] Human Diseases; Infectious Diseases; Pertussis [PATH:ko05133]		ref|NP_001049525.1|	Os03g0243100 [Oryza sativa Japonica Group] sp|Q10P87.1|ADF5_ORYSJ RecName: Full=Actin-depolymerizing factor 5; Short=ADF-5; Short=OsADF5 gb|ABF94913.1| Actin-depolymerizing factor, putative, expressed [Oryza sativa (japonica cultivar-group)] dbj|BAF11439.1| Os03g0243100 [Oryza sativa Japonica Group] dbj|BAG96392.1| unnamed protein product [Oryza sativa Japonica Group] dbj|BAG91129.1| unnamed prot…
scaffold36226	113.23	3.96	2.77	6.72	actin depolymerizing factor 5	GO:0008092:GO:0044464:	K05765	Cellular Processes; Cell Motility; Regulation of actin cytoskeleton [PATH:ko04810] Cellular Processes; Cell Motility; Cytoskeleton proteins [BR:ko04812] Organismal Systems; Immune System; Fc gamma R-mediated phagocytosis [PATH:ko04666] Organismal Systems; Development; Axon guidance [PATH:ko04360] Human Diseases; Infectious Diseases; Pertussis [PATH:ko05133]		ref|NP_001167686.1|	actin-depolymerizing factor 5 [Zea mays] gb|ACG30811.1| actin-depolymerizing factor 5 [Zea mays] gb|ACG36937.1| actin-depolymerizing factor 5 [Zea mays] gb|ACR38431.1| unknown [Zea mays]
scaffold35502	212.66	504.36	321.89	241.98	actin depolymerizing factor 6	GO:0008092:GO:0044464:	K05765	Cellular Processes; Cell Motility; Regulation of actin cytoskeleton [PATH:ko04810] Cellular Processes; Cell Motility; Cytoskeleton proteins [BR:ko04812] Organismal Systems; Immune System; Fc gamma R-mediated phagocytosis [PATH:ko04666] Organismal Systems; Development; Axon guidance [PATH:ko04360] Human Diseases; Infectious Diseases; Pertussis [PATH:ko05133]		gb|EEC69719.1|	hypothetical protein OsI_39206 [Oryza sativa Indica Group]
C253928	291.83	371.33	320.97	249.97	actin depolymerizing factor 6	GO:0008092:GO:0044464:	K05765	Cellular Processes; Cell Motility; Regulation of actin cytoskeleton [PATH:ko04810] Cellular Processes; Cell Motility; Cytoskeleton proteins [BR:ko04812] Organismal Systems; Immune System; Fc gamma R-mediated phagocytosis [PATH:ko04666] Organismal Systems; Development; Axon guidance [PATH:ko04360] Human Diseases; Infectious Diseases; Pertussis [PATH:ko05133]		gb|EEC69719.1|	hypothetical protein OsI_39206 [Oryza sativa Indica Group]
C250418	26.24	304.38	320.51	223.92	actin depolymerizing factor 6	GO:0008092:GO:0044464:	K05765	Cellular Processes; Cell Motility; Regulation of actin cytoskeleton [PATH:ko04810] Cellular Processes; Cell Motility; Cytoskeleton proteins [BR:ko04812] Organismal Systems; Immune System; Fc gamma R-mediated phagocytosis [PATH:ko04666] Organismal Systems; Development; Axon guidance [PATH:ko04360] Human Diseases; Infectious Diseases; Pertussis [PATH:ko05133]		dbj|BAG70999.1|	adf [Musa balbisiana] dbj|BAG70989.1| adf [Musa balbisiana]
scaffold18832	330.49	148	189.16	303.32	actin depolymerizing factor 6	GO:0008092:GO:0044464:	K05765	Cellular Processes; Cell Motility; Regulation of actin cytoskeleton [PATH:ko04810] Cellular Processes; Cell Motility; Cytoskeleton proteins [BR:ko04812] Organismal Systems; Immune System; Fc gamma R-mediated phagocytosis [PATH:ko04666] Organismal Systems; Development; Axon guidance [PATH:ko04360] Human Diseases; Infectious Diseases; Pertussis [PATH:ko05133]		ref|NP_001067327.1|	Os12g0628100 [Oryza sativa Japonica Group] sp|Q2QLT8.1|ADF11_ORYSJ RecName: Full=Actin-depolymerizing factor 11; Short=ADF-11; Short=OsADF11 gb|ABA99516.1| Actin-depolymerizing factor, putative, expressed [Oryza sativa (japonica cultivar-group)] dbj|BAF30346.1| Os12g0628100 [Oryza sativa Japonica Group] gb|EAZ21297.1| hypothetical protein OsJ_36950 [Oryza sativa Japonica Group] dbj|BAH00342.1| un…
C245350	11.51	20.7	17.11	28.57	actin depolymerizing factor 6	GO:0008092:GO:0044464:	K05765	Cellular Processes; Cell Motility; Regulation of actin cytoskeleton [PATH:ko04810] Cellular Processes; Cell Motility; Cytoskeleton proteins [BR:ko04812] Organismal Systems; Immune System; Fc gamma R-mediated phagocytosis [PATH:ko04666] Organismal Systems; Development; Axon guidance [PATH:ko04360] Human Diseases; Infectious Diseases; Pertussis [PATH:ko05133]		ref|NP_001067327.1|	Os12g0628100 [Oryza sativa Japonica Group] sp|Q2QLT8.1|ADF11_ORYSJ RecName: Full=Actin-depolymerizing factor 11; Short=ADF-11; Short=OsADF11 gb|ABA99516.1| Actin-depolymerizing factor, putative, expressed [Oryza sativa (japonica cultivar-group)] dbj|BAF30346.1| Os12g0628100 [Oryza sativa Japonica Group] gb|EAZ21297.1| hypothetical protein OsJ_36950 [Oryza sativa Japonica Group] dbj|BAH00342.1| un…
scaffold40458	1.84	1.32	2.77	3.36	actin depolymerizing factor 6	GO:0008092:GO:0044464:	K05765	Cellular Processes; Cell Motility; Regulation of actin cytoskeleton [PATH:ko04810] Cellular Processes; Cell Motility; Cytoskeleton proteins [BR:ko04812] Organismal Systems; Immune System; Fc gamma R-mediated phagocytosis [PATH:ko04666] Organismal Systems; Development; Axon guidance [PATH:ko04360] Human Diseases; Infectious Diseases; Pertussis [PATH:ko05133]		ref|NP_001051449.1|	Os03g0780400 [Oryza sativa Japonica Group] sp|Q9AY76.1|ADF2_ORYSJ RecName: Full=Actin-depolymerizing factor 2; Short=ADF-2; Short=OsADF2 gb|AAK09235.1|AC084320_22 putative actin-depolymerizing factor [Oryza sativa Japonica Group] gb|ABF99174.1| Actin-depolymerizing factor 6, putative, expressed [Oryza sativa (japonica cultivar-group)] dbj|BAF13363.1| Os03g0780400 [Oryza sativa Japonica Group] dbj…
scaffold31829	461.22	336.53	444.45	386.5	actin- expressed	GO:0032559:GO:0015629:GO:0017111:GO:0005198:	K10355	Cellular Processes; Cell Motility; Cytoskeleton proteins [BR:ko04812]		gb|AAQ14245.1|AF246288_1	actin [Musa acuminata]
scaffold24940	24.86	29.51	33.3	28.99	actin interacting protein	GO:0043231:GO:0016614:GO:0050662:	K00102	Metabolism; Carbohydrate Metabolism; Pyruvate metabolism [PATH:ko00620]		ref|XP_002268002.1|	PREDICTED: hypothetical protein [Vitis vinifera]
scaffold23213	29.92	14.1	27.75	15.54	actin polymerization expressed	GO:0016020:GO:0008064:GO:0046872:GO:0016301:GO:0008092:GO:0015629:GO:0004722:GO:0016049:GO:0000904:	K05754	Cellular Processes; Cell Motility; Regulation of actin cytoskeleton [PATH:ko04810] Cellular Processes; Cell Motility; Cytoskeleton proteins [BR:ko04812] Organismal Systems; Immune System; Fc gamma R-mediated phagocytosis [PATH:ko04666] Human Diseases; Infectious Diseases; Pathogenic Escherichia coli infection [PATH:ko05130] Human Diseases; Infectious Diseases; Shigellosis [PATH:ko05131] Human Dis…		ref|XP_002449701.1|	hypothetical protein SORBIDRAFT_05g021810 [Sorghum bicolor] gb|EES08689.1| hypothetical protein SORBIDRAFT_05g021810 [Sorghum bicolor]
scaffold34837	69.96	13.21	9.25	4.2	actin related protein 2	GO:0030036:GO:0032559:GO:0008092:GO:0015629:GO:0016049:GO:0000904:	K10355	Cellular Processes; Cell Motility; Cytoskeleton proteins [BR:ko04812]		ref|XP_002463431.1|	hypothetical protein SORBIDRAFT_02g043680 [Sorghum bicolor] gb|EER99952.1| hypothetical protein SORBIDRAFT_02g043680 [Sorghum bicolor]
scaffold38266	49.71	70.04	26.82	11.34	actin related protein 2 3 subunit 2	GO:0008064:GO:0015629:GO:0005488:GO:0000904:	K05758	Cellular Processes; Cell Motility; Regulation of actin cytoskeleton [PATH:ko04810] Cellular Processes; Cell Motility; Cytoskeleton proteins [BR:ko04812] Organismal Systems; Immune System; Fc gamma R-mediated phagocytosis [PATH:ko04666] Human Diseases; Infectious Diseases; Pathogenic Escherichia coli infection [PATH:ko05130] Human Diseases; Infectious Diseases; Shigellosis [PATH:ko05131] Human Dis…		gb|EEC71199.1|	hypothetical protein OsI_03108 [Oryza sativa Indica Group] gb|EEE55102.1| hypothetical protein OsJ_02859 [Oryza sativa Japonica Group]
scaffold38941	2.76	6.17	8.32	5.46	actin related protein 2 3 subunit 4	GO:0008154:GO:0032989:GO:0015629:GO:0005488:	K05755	Cellular Processes; Cell Motility; Regulation of actin cytoskeleton [PATH:ko04810] Cellular Processes; Cell Motility; Cytoskeleton proteins [BR:ko04812] Organismal Systems; Immune System; Fc gamma R-mediated phagocytosis [PATH:ko04666] Human Diseases; Infectious Diseases; Pathogenic Escherichia coli infection [PATH:ko05130] Human Diseases; Infectious Diseases; Shigellosis [PATH:ko05131] Human Dis…		ref|XP_002466102.1|	hypothetical protein SORBIDRAFT_01g001300 [Sorghum bicolor] gb|EER93100.1| hypothetical protein SORBIDRAFT_01g001300 [Sorghum bicolor]
C262588	17.03	33.92	34.22	14.7	actin superfamily	GO:0031981:GO:0003006:GO:0048571:GO:0051276:	K11652	Genetic Information Processing; Transcription; Transcription machinery [BR:ko03021] Genetic Information Processing; Replication and Repair; Chromosome [BR:ko03036]		ref|XP_002317939.1|	actin related protein [Populus trichocarpa] gb|EEE96159.1| actin related protein [Populus trichocarpa]
scaffold41149	62.6	62.11	64.75	39.07	actin-6	GO:0043231:GO:0016759:GO:0042802:GO:0006468:GO:0006351:GO:0004930:GO:0004673:GO:0031224:GO:0007602:GO:0032559:GO:0045229:GO:0009250:	K05692	Genetic Information Processing; Transcription; Transcription machinery [BR:ko03021] Genetic Information Processing; Replication and Repair; Chromosome [BR:ko03036] Cellular Processes; Transport and Catabolism; Phagosome [PATH:ko04145] Cellular Processes; Cell Motility; Regulation of actin cytoskeleton [PATH:ko04810] Cellular Processes; Cell Motility; Cytoskeleton proteins [BR:ko04812] Cellular Pr…		gb|ABW90887.1|	actin-6 [Oryza barthii]
scaffold40692	0.46	0	0	0	actin-6	GO:0043231:GO:0044238:GO:0003824:GO:0009987:	K05692	Genetic Information Processing; Transcription; Transcription machinery [BR:ko03021] Genetic Information Processing; Replication and Repair; Chromosome [BR:ko03036] Cellular Processes; Transport and Catabolism; Phagosome [PATH:ko04145] Cellular Processes; Cell Motility; Regulation of actin cytoskeleton [PATH:ko04810] Cellular Processes; Cell Motility; Cytoskeleton proteins [BR:ko04812] Cellular Pr…		gb|ABW90887.1|	actin-6 [Oryza barthii]
C253074	99.88	113.21	48.1	39.91	actin-depolymerizing factor	GO:0008092:GO:0002218:GO:0044464:	K05765	Cellular Processes; Cell Motility; Regulation of actin cytoskeleton [PATH:ko04810] Cellular Processes; Cell Motility; Cytoskeleton proteins [BR:ko04812] Organismal Systems; Immune System; Fc gamma R-mediated phagocytosis [PATH:ko04666] Organismal Systems; Development; Axon guidance [PATH:ko04360] Human Diseases; Infectious Diseases; Pertussis [PATH:ko05133]		gb|ACF06463.1|	actin depolymerizing factor [Elaeis guineensis]
scaffold17907	78.71	110.56	108.22	60.5	actin-depolymerizing factor	GO:0008092:GO:0002218:GO:0044464:	K05765	Cellular Processes; Cell Motility; Regulation of actin cytoskeleton [PATH:ko04810] Cellular Processes; Cell Motility; Cytoskeleton proteins [BR:ko04812] Organismal Systems; Immune System; Fc gamma R-mediated phagocytosis [PATH:ko04666] Organismal Systems; Development; Axon guidance [PATH:ko04360] Human Diseases; Infectious Diseases; Pertussis [PATH:ko05133]		gb|ACF06463.1|	actin depolymerizing factor [Elaeis guineensis]
C246920	0	0	0.92	0	actin-depolymerizing factor	GO:0008092:GO:0002218:GO:0044464:	K05765	Cellular Processes; Cell Motility; Regulation of actin cytoskeleton [PATH:ko04810] Cellular Processes; Cell Motility; Cytoskeleton proteins [BR:ko04812] Organismal Systems; Immune System; Fc gamma R-mediated phagocytosis [PATH:ko04666] Organismal Systems; Development; Axon guidance [PATH:ko04360] Human Diseases; Infectious Diseases; Pertussis [PATH:ko05133]		gb|ACF06463.1|	actin depolymerizing factor [Elaeis guineensis]
scaffold19658	0	0	0	0	actin-interacting protein 1	GO:0016020:GO:0043231:GO:0008092:GO:0015629:GO:0030042:			ref|XP_002998030.1|	conserved hypothetical protein [Phytophthora infestans T30-4] gb|EEY70376.1| conserved hypothetical protein [Phytophthora infestans T30-4]
scaffold28627	4.14	40.08	49.49	35.71	actin-like atpase superfamily protein	GO:0017111:	K00884	Metabolism; Carbohydrate Metabolism; Amino sugar and nucleotide sugar metabolism [PATH:ko00520]		emb|CBI22059.3|	unnamed protein product [Vitis vinifera]
scaffold36311	193.78	29.07	12.95	12.18	actin-like protein	GO:0008064:GO:0032559:GO:0008092:GO:0015629:GO:0005198:GO:0016049:GO:0000904:	K10355	Cellular Processes; Cell Motility; Cytoskeleton proteins [BR:ko04812]		ref|XP_002285370.1|	PREDICTED: hypothetical protein [Vitis vinifera]
scaffold11034	42.35	25.55	24.97	19.33	actin-like protein	GO:0008064:GO:0032559:GO:0008092:GO:0015629:GO:0005198:GO:0016049:GO:0000904:	K05692	Genetic Information Processing; Transcription; Transcription machinery [BR:ko03021] Genetic Information Processing; Replication and Repair; Chromosome [BR:ko03036] Cellular Processes; Transport and Catabolism; Phagosome [PATH:ko04145] Cellular Processes; Cell Motility; Regulation of actin cytoskeleton [PATH:ko04810] Cellular Processes; Cell Motility; Cytoskeleton proteins [BR:ko04812] Cellular Pr…		ref|NP_001047323.1|	Os02g0596900 [Oryza sativa Japonica Group] sp|Q6K908.1|ARP3_ORYSJ RecName: Full=Actin-related protein 3 sp|A2X6S3.2|ARP3_ORYSI RecName: Full=Actin-related protein 3 dbj|BAD21625.1| putative arp3 [Oryza sativa Japonica Group] dbj|BAF09237.1| Os02g0596900 [Oryza sativa Japonica Group] gb|EEC73525.1| hypothetical protein OsI_07915 [Oryza sativa Indica Group] gb|EEE57301.1| hypothetical protein OsJ_0…
scaffold41936	0.92	0.88	4.16	2.1	actin-like protein	GO:0008064:GO:0032559:GO:0008092:GO:0015629:GO:0005198:GO:0016049:GO:0000904:	K05692	Genetic Information Processing; Transcription; Transcription machinery [BR:ko03021] Genetic Information Processing; Replication and Repair; Chromosome [BR:ko03036] Cellular Processes; Transport and Catabolism; Phagosome [PATH:ko04145] Cellular Processes; Cell Motility; Regulation of actin cytoskeleton [PATH:ko04810] Cellular Processes; Cell Motility; Cytoskeleton proteins [BR:ko04812] Cellular Pr…		ref|XP_002285370.1|	PREDICTED: hypothetical protein [Vitis vinifera]
scaffold12544	37.74	79.29	121.63	113.01	actin-related protein 2 3 complex subunit 3	GO:0008064:GO:0015629:	K05756	Cellular Processes; Cell Motility; Regulation of actin cytoskeleton [PATH:ko04810] Cellular Processes; Cell Motility; Cytoskeleton proteins [BR:ko04812] Organismal Systems; Immune System; Fc gamma R-mediated phagocytosis [PATH:ko04666] Human Diseases; Infectious Diseases; Pathogenic Escherichia coli infection [PATH:ko05130] Human Diseases; Infectious Diseases; Shigellosis [PATH:ko05131] Human Dis…		gb|EEE56624.1|	hypothetical protein OsJ_06009 [Oryza sativa Japonica Group]
scaffold5081	31.76	22.46	15.26	13.44	actin-related protein 3	GO:0031252:GO:0008064:GO:0008092:GO:0016049:GO:0000768:GO:0007409:GO:0032559:GO:0015629:GO:0005198:GO:0007300:GO:0001700:GO:0006909:	K05692	Genetic Information Processing; Transcription; Transcription machinery [BR:ko03021] Genetic Information Processing; Replication and Repair; Chromosome [BR:ko03036] Cellular Processes; Transport and Catabolism; Phagosome [PATH:ko04145] Cellular Processes; Cell Motility; Regulation of actin cytoskeleton [PATH:ko04810] Cellular Processes; Cell Motility; Cytoskeleton proteins [BR:ko04812] Cellular Pr…		ref|NP_001047323.1|	Os02g0596900 [Oryza sativa Japonica Group] sp|Q6K908.1|ARP3_ORYSJ RecName: Full=Actin-related protein 3 sp|A2X6S3.2|ARP3_ORYSI RecName: Full=Actin-related protein 3 dbj|BAD21625.1| putative arp3 [Oryza sativa Japonica Group] dbj|BAF09237.1| Os02g0596900 [Oryza sativa Japonica Group] gb|EEC73525.1| hypothetical protein OsI_07915 [Oryza sativa Indica Group] gb|EEE57301.1| hypothetical protein OsJ_0…
scaffold24947	38.66	25.11	5.55	1.26	actin-related protein 5	GO:0043231:GO:0032501:GO:0006259:	K11672	Genetic Information Processing; Replication and Repair; Chromosome [BR:ko03036]		ref|XP_002283252.1|	PREDICTED: hypothetical protein [Vitis vinifera] emb|CBI31654.3| unnamed protein product [Vitis vinifera]
C261396	5.98	16.74	43.94	87.8	actin-related protein 6	GO:0009908:GO:0043231:GO:0043234:GO:0006351:GO:0009628:GO:0005488:GO:0016568:	K11662	Genetic Information Processing; Replication and Repair; Chromosome [BR:ko03036]	emb|CAR28130.1|	ZYRO0D14564p [Zygosaccharomyces rouxii]	ref|XP_002442554.1|	hypothetical protein SORBIDRAFT_08g021780 [Sorghum bicolor] gb|EES16392.1| hypothetical protein SORBIDRAFT_08g021780 [Sorghum bicolor]
scaffold31917	10.59	3.08	5.09	6.72	actin-related protein 7	GO:0043231:GO:0003006:GO:0051276:	K05692	Genetic Information Processing; Transcription; Transcription machinery [BR:ko03021] Genetic Information Processing; Replication and Repair; Chromosome [BR:ko03036] Cellular Processes; Transport and Catabolism; Phagosome [PATH:ko04145] Cellular Processes; Cell Motility; Regulation of actin cytoskeleton [PATH:ko04810] Cellular Processes; Cell Motility; Cytoskeleton proteins [BR:ko04812] Cellular Pr…		ref|XP_002278255.1|	PREDICTED: hypothetical protein [Vitis vinifera] emb|CBI24906.3| unnamed protein product [Vitis vinifera]
scaffold15761	8.29	8.81	10.64	7.14	actin-related protein c1a	GO:0043231:GO:0008064:GO:0008092:GO:0015629:	K05757	Cellular Processes; Cell Motility; Regulation of actin cytoskeleton [PATH:ko04810] Cellular Processes; Cell Motility; Cytoskeleton proteins [BR:ko04812] Organismal Systems; Immune System; Fc gamma R-mediated phagocytosis [PATH:ko04666] Human Diseases; Infectious Diseases; Pathogenic Escherichia coli infection [PATH:ko05130] Human Diseases; Infectious Diseases; Shigellosis [PATH:ko05131] Human Dis…		ref|NP_001149047.1|	actin-related protein 2/3 complex subunit 1B [Zea mays] gb|ACG33972.1| actin-related protein 2/3 complex subunit 1B [Zea mays]
scaffold28152	7.36	7.93	1.85	2.94	actin-related protein c2b	GO:0030036:GO:0015629:GO:0005488:	K05758	Cellular Processes; Cell Motility; Regulation of actin cytoskeleton [PATH:ko04810] Cellular Processes; Cell Motility; Cytoskeleton proteins [BR:ko04812] Organismal Systems; Immune System; Fc gamma R-mediated phagocytosis [PATH:ko04666] Human Diseases; Infectious Diseases; Pathogenic Escherichia coli infection [PATH:ko05130] Human Diseases; Infectious Diseases; Shigellosis [PATH:ko05131] Human Dis…		emb|CBI23704.3|	unnamed protein product [Vitis vinifera]
scaffold36531	5.98	3.52	2.77	2.94	actin-related protein c2b	GO:0005856:GO:0030036:	K05758	Cellular Processes; Cell Motility; Regulation of actin cytoskeleton [PATH:ko04810] Cellular Processes; Cell Motility; Cytoskeleton proteins [BR:ko04812] Organismal Systems; Immune System; Fc gamma R-mediated phagocytosis [PATH:ko04666] Human Diseases; Infectious Diseases; Pathogenic Escherichia coli infection [PATH:ko05130] Human Diseases; Infectious Diseases; Shigellosis [PATH:ko05131] Human Dis…		emb|CBI23704.3|	unnamed protein product [Vitis vinifera]
scaffold12546	0	0	0	0	actin-related protein c3	GO:0008064:GO:0015629:	K05756	Cellular Processes; Cell Motility; Regulation of actin cytoskeleton [PATH:ko04810] Cellular Processes; Cell Motility; Cytoskeleton proteins [BR:ko04812] Organismal Systems; Immune System; Fc gamma R-mediated phagocytosis [PATH:ko04666] Human Diseases; Infectious Diseases; Pathogenic Escherichia coli infection [PATH:ko05130] Human Diseases; Infectious Diseases; Shigellosis [PATH:ko05131] Human Dis…		gb|ADE76738.1|	unknown [Picea sitchensis]
scaffold8122	58.92	59.91	50.87	29.83	activating signal cointegrator 1 complex subunit 3	GO:0000166:GO:0042623:	K01529	Unclassified; Metabolism; Others		ref|XP_002284129.1|	PREDICTED: hypothetical protein [Vitis vinifera] emb|CBI15129.3| unnamed protein product [Vitis vinifera]
scaffold43085	8.29	11.89	3.24	1.26	acyl activating enzyme 1	GO:0032559:GO:0003824:GO:0042579:	K00666	Metabolism; Lipid Metabolism; Lipid biosynthesis proteins [BR:ko01004]		ref|XP_002270022.1|	PREDICTED: similar to adenosine monophosphate binding protein 1 AMPBP1 [Vitis vinifera]
scaffold23887	91.14	136.55	80.01	104.61	acyl acyl-carrier-protein thioesterase type b	GO:0043231:GO:0016297:GO:0006631:	K10781	Metabolism; Lipid Metabolism; Fatty acid biosynthesis [PATH:ko00061] Metabolism; Lipid Metabolism; Lipid biosynthesis proteins [BR:ko01004]		gb|ABD83939.1|	palmitoyl-ACP thioesterase [Elaeis guineensis]
scaffold44563	4.6	12.77	23.59	28.57	acyl acyl-carrier-protein thioesterase type b	GO:0043231:GO:0016297:GO:0006631:	K10781	Metabolism; Lipid Metabolism; Fatty acid biosynthesis [PATH:ko00061] Metabolism; Lipid Metabolism; Lipid biosynthesis proteins [BR:ko01004]		gb|ABD83939.1|	palmitoyl-ACP thioesterase [Elaeis guineensis]
scaffold42551	13.81	7.05	2.77	7.98	acyl acyl-carrier-protein thioesterase type b	GO:0043231:GO:0022892:GO:0006631:GO:0004312:GO:0016788:	K10781	Metabolism; Lipid Metabolism; Fatty acid biosynthesis [PATH:ko00061] Metabolism; Lipid Metabolism; Lipid biosynthesis proteins [BR:ko01004]		ref|NP_001151014.1|	LOC100284647 [Zea mays] gb|ACG41291.1| myristoyl-acyl carrier protein thioesterase [Zea mays]
scaffold17203	44.65	0.88	55.04	1.26	acyl acyl-carrier-protein thioesterase type b	GO:0016297:GO:0006631:	K10781	Metabolism; Lipid Metabolism; Fatty acid biosynthesis [PATH:ko00061] Metabolism; Lipid Metabolism; Lipid biosynthesis proteins [BR:ko01004]		gb|AAD42220.2|AF147879_1	palmitoyl-acyl carrier protein thioesterase [Elaeis guineensis]
scaffold15963	92.52	53.74	53.19	52.51	acyl- -binding domain 3	GO:0044421:GO:0006869:GO:0006950:GO:0005543:GO:0046872:GO:0005618:GO:0044238:GO:0005504:GO:0010038:	K01825	Metabolism; Carbohydrate Metabolism; Propanoate metabolism [PATH:ko00640] Metabolism; Carbohydrate Metabolism; Butanoate metabolism [PATH:ko00650] Metabolism; Energy Metabolism; Carbon fixation pathways in prokaryotes [PATH:ko00720] Metabolism; Lipid Metabolism; Fatty acid metabolism [PATH:ko00071] Metabolism; Lipid Metabolism; Biosynthesis of unsaturated fatty acids [PATH:ko01040] Metabolism; Am…		emb|CAN72170.1|	hypothetical protein [Vitis vinifera]
scaffold44191	11.51	14.98	21.74	19.33	acyl- -binding domain 3	GO:0016020:GO:0044421:GO:0031410:GO:0006869:GO:0006950:GO:0005777:GO:0005543:GO:0046872:GO:0005618:GO:0005504:GO:0044238:GO:0010038:	K01825	Metabolism; Carbohydrate Metabolism; Propanoate metabolism [PATH:ko00640] Metabolism; Carbohydrate Metabolism; Butanoate metabolism [PATH:ko00650] Metabolism; Energy Metabolism; Carbon fixation pathways in prokaryotes [PATH:ko00720] Metabolism; Lipid Metabolism; Fatty acid metabolism [PATH:ko00071] Metabolism; Lipid Metabolism; Biosynthesis of unsaturated fatty acids [PATH:ko01040] Metabolism; Am…		gb|ADK56449.1|	acyl-CoA-binding protein [Vitis vinifera]
scaffold42177	0.46	0	0.92	0.42	acyl- -binding domain 3	GO:0016020:GO:0044421:GO:0031410:GO:0006869:GO:0006950:GO:0005777:GO:0005543:GO:0046872:GO:0005618:GO:0005504:GO:0044238:GO:0010038:	K01825	Metabolism; Carbohydrate Metabolism; Propanoate metabolism [PATH:ko00640] Metabolism; Carbohydrate Metabolism; Butanoate metabolism [PATH:ko00650] Metabolism; Energy Metabolism; Carbon fixation pathways in prokaryotes [PATH:ko00720] Metabolism; Lipid Metabolism; Fatty acid metabolism [PATH:ko00071] Metabolism; Lipid Metabolism; Biosynthesis of unsaturated fatty acids [PATH:ko01040] Metabolism; Am…	ref|NP_594130.1|	chitinase (predicted) [Schizosaccharomyces pombe]	ref|XP_002327195.1|	predicted protein [Populus trichocarpa] gb|EEE73945.1| predicted protein [Populus trichocarpa]
scaffold44618	23.01	15.86	15.72	13.86	acyl- binding protein	GO:0016020:GO:0031410:GO:0006950:GO:0005777:GO:0005543:GO:0046872:GO:0010876:GO:0005618:GO:0005504:GO:0044238:GO:0010038:	K01825	Metabolism; Carbohydrate Metabolism; Propanoate metabolism [PATH:ko00640] Metabolism; Carbohydrate Metabolism; Butanoate metabolism [PATH:ko00650] Metabolism; Energy Metabolism; Carbon fixation pathways in prokaryotes [PATH:ko00720] Metabolism; Lipid Metabolism; Fatty acid metabolism [PATH:ko00071] Metabolism; Lipid Metabolism; Biosynthesis of unsaturated fatty acids [PATH:ko01040] Metabolism; Am…	ref|XP_362336.1|	hypothetical protein MG04781.4 [Magnaporthe grisea 70-15]	gb|AAT81164.1|	membrane acyl-CoA binding protein [Agave americana]
scaffold5317	13.81	8.81	12.49	7.98	acyl- binding protein	GO:0016020:GO:0031410:GO:0006950:GO:0005777:GO:0005543:GO:0046872:GO:0010876:GO:0005618:GO:0005504:GO:0044238:GO:0010038:	K12231	Genetic Information Processing; Folding, Sorting and Degradation; Ubiquitin system [BR:ko04121]	ref|XP_362336.1|	hypothetical protein MG04781.4 [Magnaporthe grisea 70-15]	gb|AAT81164.1|	membrane acyl-CoA binding protein [Agave americana]
scaffold31210	382.97	205.71	214.6	217.2	acyl- -binding protein	GO:0005504:GO:0051234:	K08762	Organismal Systems; Endocrine System; PPAR signaling pathway [PATH:ko03320]		ref|XP_002326588.1|	predicted protein [Populus trichocarpa] gb|EEE72387.1| predicted protein [Populus trichocarpa]
scaffold10547	518.75	189.41	139.21	134.02	acyl carrier protein	GO:0022892:GO:0006631:GO:0019842:GO:0009536:	K03955	Metabolism; Energy Metabolism; Oxidative phosphorylation [PATH:ko00190] Human Diseases; Neurodegenerative Diseases; Alzheimer's disease [PATH:ko05010] Human Diseases; Neurodegenerative Diseases; Parkinson's disease [PATH:ko05012] Human Diseases; Neurodegenerative Diseases; Huntington's disease [PATH:ko05016]		gb|AAD21198.1|	acyl carrier protein [Capsicum chinense]
scaffold3224	46.95	168.71	218.76	100.41	acyl carrier protein	GO:0044429:GO:0006631:GO:0046914:	K03955	Metabolism; Energy Metabolism; Oxidative phosphorylation [PATH:ko00190] Human Diseases; Neurodegenerative Diseases; Alzheimer's disease [PATH:ko05010] Human Diseases; Neurodegenerative Diseases; Parkinson's disease [PATH:ko05012] Human Diseases; Neurodegenerative Diseases; Huntington's disease [PATH:ko05016]		ref|XP_002266315.1|	PREDICTED: hypothetical protein [Vitis vinifera] emb|CBI16727.3| unnamed protein product [Vitis vinifera]
scaffold10551	1.38	3.08	11.1	0.42	acyl carrier protein	GO:0022892:GO:0006631:GO:0019842:GO:0009536:	K03955	Metabolism; Energy Metabolism; Oxidative phosphorylation [PATH:ko00190] Human Diseases; Neurodegenerative Diseases; Alzheimer's disease [PATH:ko05010] Human Diseases; Neurodegenerative Diseases; Parkinson's disease [PATH:ko05012] Human Diseases; Neurodegenerative Diseases; Huntington's disease [PATH:ko05016]		gb|AAD21198.1|	acyl carrier protein [Capsicum chinense]
scaffold45478	116.92	131.27	168.35	133.6	acyl carrier protein 1	GO:0009536:GO:0005488:GO:0006629:	K03955	Metabolism; Energy Metabolism; Oxidative phosphorylation [PATH:ko00190] Human Diseases; Neurodegenerative Diseases; Alzheimer's disease [PATH:ko05010] Human Diseases; Neurodegenerative Diseases; Parkinson's disease [PATH:ko05012] Human Diseases; Neurodegenerative Diseases; Huntington's disease [PATH:ko05016]		gb|ACJ07133.1|	acyl carrier protein 1 [Arachis hypogaea]
scaffold26881	36.82	35.24	7.86	5.46	acyl carrier protein 1	GO:0022892:GO:0006631:GO:0019842:GO:0009536:	K03955	Metabolism; Energy Metabolism; Oxidative phosphorylation [PATH:ko00190] Human Diseases; Neurodegenerative Diseases; Alzheimer's disease [PATH:ko05010] Human Diseases; Neurodegenerative Diseases; Parkinson's disease [PATH:ko05012] Human Diseases; Neurodegenerative Diseases; Huntington's disease [PATH:ko05016]		ref|XP_002512285.1|	acyl carrier protein [Ricinus communis] gb|EEF49737.1| acyl carrier protein [Ricinus communis]
scaffold36779	133.03	61.67	76.31	83.18	acyl- dehydrogenase	GO:0016627:GO:0043231:GO:0008152:GO:0048588:GO:0050662:	K00249	Metabolism; Carbohydrate Metabolism; Propanoate metabolism [PATH:ko00640] Metabolism; Lipid Metabolism; Fatty acid metabolism [PATH:ko00071] Metabolism; Amino Acid Metabolism; Valine, leucine and isoleucine degradation [PATH:ko00280] Metabolism; Metabolism of Other Amino Acids; beta-Alanine metabolism [PATH:ko00410] Organismal Systems; Endocrine System; PPAR signaling pathway [PATH:ko03320]		gb|EEC82669.1|	hypothetical protein OsI_27313 [Oryza sativa Indica Group]
scaffold9968	177.21	194.26	171.58	178.55	acyl- dehydrogenase domain-containing protein	GO:0016634:GO:0003006:GO:0042579:GO:0009062:GO:0050662:	K00232	Metabolism; Lipid Metabolism; Fatty acid metabolism [PATH:ko00071] Metabolism; Lipid Metabolism; alpha-Linolenic acid metabolism [PATH:ko00592] Metabolism; Lipid Metabolism; Biosynthesis of unsaturated fatty acids [PATH:ko01040] Cellular Processes; Transport and Catabolism; Peroxisome [PATH:ko04146] Organismal Systems; Endocrine System; PPAR signaling pathway [PATH:ko03320]		emb|CBI22806.3|	unnamed protein product [Vitis vinifera]
scaffold37603	0.46	0.44	0.46	0.42	acyl- n-acyltransferase domain-containing protein	GO:0032991:GO:0016407:	K01874	Metabolism; Amino Acid Metabolism; Amino acid related enzymes [BR:ko01007] Metabolism; Metabolism of Other Amino Acids; Selenocompound metabolism [PATH:ko00450] Genetic Information Processing; Translation; Aminoacyl-tRNA biosynthesis [PATH:ko00970]		ref|XP_002273149.1|	PREDICTED: hypothetical protein [Vitis vinifera] emb|CBI28405.3| unnamed protein product [Vitis vinifera]
scaffold37604	0	0.44	0	0	acyl- n-acyltransferase domain-containing protein	GO:0016407:			gb|EEC74678.1|	hypothetical protein OsI_10366 [Oryza sativa Indica Group]
scaffold32204	0	0	0	0	acyl- n-acyltransferase with ring fyve phd-type zinc finger domain	GO:0043231:GO:0007165:GO:0046914:GO:0006351:GO:0016407:GO:0003676:			ref|XP_002447858.1|	hypothetical protein SORBIDRAFT_06g017030 [Sorghum bicolor] gb|EES12186.1| hypothetical protein SORBIDRAFT_06g017030 [Sorghum bicolor]
scaffold38268	20.25	17.62	23.12	21.01	acyl- n-acyltransferase with ring fyve phd-type zinc finger domain-containing protein	GO:0043231:	K11643	Genetic Information Processing; Replication and Repair; Chromosome [BR:ko03036]		gb|EEE66405.1|	hypothetical protein OsJ_22748 [Oryza sativa Japonica Group]
scaffold23043	9.21	4.4	3.7	5.46	acyl- n-acyltransferase with ring fyve phd-type zinc finger protein	GO:0008152:GO:0005488:			dbj|BAC83629.1|	PHD finger transcription factor-like [Oryza sativa Japonica Group]
scaffold43734	0	0.88	0	0	acyl- n-acyltransferase with ring fyve phd-type zinc finger protein	GO:0043231:GO:0008152:GO:0009987:	K11643	Genetic Information Processing; Replication and Repair; Chromosome [BR:ko03036]		ref|XP_002283071.1|	PREDICTED: hypothetical protein [Vitis vinifera]
scaffold23046	0.46	0.44	0	0	acyl- n-acyltransferase with ring fyve phd-type zinc finger protein	GO:0043231:GO:0006351:GO:0016407:GO:0003676:			emb|CBI28706.3|	unnamed protein product [Vitis vinifera]
scaffold6063	27.62	33.92	20.35	24.79	acyl- n-acyltransferases-containing protein	GO:0009536:GO:0016407:			ref|XP_002312016.1|	predicted protein [Populus trichocarpa] gb|EEE89383.1| predicted protein [Populus trichocarpa]
scaffold19167	11.97	3.08	3.24	0	acyl- n-acyltransferases-like protein	GO:0016407:			ref|XP_002883732.1|	hypothetical protein ARALYDRAFT_480213 [Arabidopsis lyrata subsp. lyrata] gb|EFH59991.1| hypothetical protein ARALYDRAFT_480213 [Arabidopsis lyrata subsp. lyrata]
scaffold21933	0	0.44	1.39	0	acyl- n-acyltransferases-like protein	GO:0000902:GO:0016407:GO:0009755:GO:0009639:			gb|ACR61548.1|	putative N-acetyltransferase [Turnera subulata]
scaffold26116	3.68	0	0	0.42	acyl- n-acyltransferases-like protein	GO:0016407:	K00680	Metabolism; Amino Acid Metabolism; Tyrosine metabolism [PATH:ko00350] Metabolism; Metabolism of Terpenoids and Polyketides; Limonene and pinene degradation [PATH:ko00903] Metabolism; Xenobiotics Biodegradation and Metabolism; Benzoate degradation [PATH:ko00362] Metabolism; Xenobiotics Biodegradation and Metabolism; Aminobenzoate degradation [PATH:ko00627] Metabolism; Xenobiotics Biodegradation an…		ref|NP_001055426.1|	Os05g0387800 [Oryza sativa Japonica Group] gb|AAV31340.1| putative N-acetyltransferase [Oryza sativa Japonica Group] dbj|BAF17340.1| Os05g0387800 [Oryza sativa Japonica Group]
scaffold14571	680.32	612.28	525.39	508.76	acyl- oxidase	GO:0016634:GO:0042579:GO:0006952:GO:0048229:GO:0051707:GO:0009062:GO:0010038:GO:0050662:GO:0009694:	K00232	Metabolism; Lipid Metabolism; Fatty acid metabolism [PATH:ko00071] Metabolism; Lipid Metabolism; alpha-Linolenic acid metabolism [PATH:ko00592] Metabolism; Lipid Metabolism; Biosynthesis of unsaturated fatty acids [PATH:ko01040] Cellular Processes; Transport and Catabolism; Peroxisome [PATH:ko04146] Organismal Systems; Endocrine System; PPAR signaling pathway [PATH:ko03320]		gb|EAY99310.1|	hypothetical protein OsI_21277 [Oryza sativa Indica Group]
scaffold33486	179.06	297.33	416.24	341.55	acyl- oxidase	GO:0016634:GO:0005777:GO:0009062:GO:0050662:	K00232	Metabolism; Lipid Metabolism; Fatty acid metabolism [PATH:ko00071] Metabolism; Lipid Metabolism; alpha-Linolenic acid metabolism [PATH:ko00592] Metabolism; Lipid Metabolism; Biosynthesis of unsaturated fatty acids [PATH:ko01040] Cellular Processes; Transport and Catabolism; Peroxisome [PATH:ko04146] Organismal Systems; Endocrine System; PPAR signaling pathway [PATH:ko03320]		gb|AAB67883.1|	acyl-CoA oxidase homolog [Phalaenopsis hybrid cultivar]
scaffold45422	25.78	139.64	111	55.87	acyl- oxidase acx3	GO:0016634:GO:0042579:GO:0009062:GO:0050662:	K00232	Metabolism; Lipid Metabolism; Fatty acid metabolism [PATH:ko00071] Metabolism; Lipid Metabolism; alpha-Linolenic acid metabolism [PATH:ko00592] Metabolism; Lipid Metabolism; Biosynthesis of unsaturated fatty acids [PATH:ko01040] Cellular Processes; Transport and Catabolism; Peroxisome [PATH:ko04146] Organismal Systems; Endocrine System; PPAR signaling pathway [PATH:ko03320]		ref|NP_001057591.1|	Os06g0354500 [Oryza sativa Japonica Group] dbj|BAD35410.1| putative acyl-CoA oxidase ACX3 [Oryza sativa Japonica Group] dbj|BAF19505.1| Os06g0354500 [Oryza sativa Japonica Group] dbj|BAG90186.1| unnamed protein product [Oryza sativa Japonica Group]
scaffold40815	153.28	181.92	160.02	153.76	acyl- synthetase	GO:0016020:GO:0043231:GO:0015645:GO:0006631:	K01897	Metabolism; Lipid Metabolism; Fatty acid metabolism [PATH:ko00071] Metabolism; Lipid Metabolism; Lipid biosynthesis proteins [BR:ko01004] Cellular Processes; Transport and Catabolism; Peroxisome [PATH:ko04146] Organismal Systems; Endocrine System; Adipocytokine signaling pathway [PATH:ko04920] Organismal Systems; Endocrine System; PPAR signaling pathway [PATH:ko03320]		ref|XP_002456072.1|	hypothetical protein SORBIDRAFT_03g029880 [Sorghum bicolor] gb|EES01192.1| hypothetical protein SORBIDRAFT_03g029880 [Sorghum bicolor]
scaffold15939	7.36	63.43	3.24	21.01	acyl- synthetase	GO:0032787:GO:0042579:GO:0044262:GO:0016405:	K00666	Metabolism; Lipid Metabolism; Lipid biosynthesis proteins [BR:ko01004]		gb|ACG29870.1|	AMP-binding protein [Zea mays]
scaffold12065	37.28	37	51.8	50.83	acyl- synthetase	GO:0016020:GO:0043231:GO:0015645:GO:0006631:	K01897	Metabolism; Lipid Metabolism; Fatty acid metabolism [PATH:ko00071] Metabolism; Lipid Metabolism; Lipid biosynthesis proteins [BR:ko01004] Cellular Processes; Transport and Catabolism; Peroxisome [PATH:ko04146] Organismal Systems; Endocrine System; Adipocytokine signaling pathway [PATH:ko04920] Organismal Systems; Endocrine System; PPAR signaling pathway [PATH:ko03320]		ref|XP_002304555.1|	predicted protein [Populus trichocarpa] gb|EEE79534.1| predicted protein [Populus trichocarpa]
scaffold22793	4.14	0.88	0	0	acyl- synthetase	GO:0016020:GO:0043231:GO:0015645:GO:0006633:	K01897	Metabolism; Lipid Metabolism; Fatty acid metabolism [PATH:ko00071] Metabolism; Lipid Metabolism; Lipid biosynthesis proteins [BR:ko01004] Cellular Processes; Transport and Catabolism; Peroxisome [PATH:ko04146] Organismal Systems; Endocrine System; Adipocytokine signaling pathway [PATH:ko04920] Organismal Systems; Endocrine System; PPAR signaling pathway [PATH:ko03320]		dbj|BAG97315.1|	unnamed protein product [Oryza sativa Japonica Group]
scaffold37979	0.46	0	0.92	0	acyl- synthetase	GO:0016020:GO:0043231:GO:0015645:GO:0006633:	K01897	Metabolism; Lipid Metabolism; Fatty acid metabolism [PATH:ko00071] Metabolism; Lipid Metabolism; Lipid biosynthesis proteins [BR:ko01004] Cellular Processes; Transport and Catabolism; Peroxisome [PATH:ko04146] Organismal Systems; Endocrine System; Adipocytokine signaling pathway [PATH:ko04920] Organismal Systems; Endocrine System; PPAR signaling pathway [PATH:ko03320]		gb|EEC78466.1|	hypothetical protein OsI_18335 [Oryza sativa Indica Group]
C261872	11.05	70.92	53.65	26.47	acyl- thioesterase ii	GO:0016289:GO:0006732:GO:0000166:GO:0042579:	K01068	Metabolism; Lipid Metabolism; Biosynthesis of unsaturated fatty acids [PATH:ko01040] Metabolism; Lipid Metabolism; Lipid biosynthesis proteins [BR:ko01004]		ref|NP_001141395.1|	hypothetical protein LOC100273486 [Zea mays] gb|ACF86245.1| unknown [Zea mays]
C259214	105.41	74.88	93.89	121.41	acyl-acp thioesterase	GO:0016297:GO:0006631:GO:0009536:	K10782	Metabolism; Lipid Metabolism; Fatty acid biosynthesis [PATH:ko00061] Metabolism; Lipid Metabolism; Lipid biosynthesis proteins [BR:ko01004]		gb|AAL77443.1|L78467_1	acyl-ACP thioesterase [Iris tectorum]
scaffold44111	0.92	0.88	2.31	0.42	acyl-activating enzyme 11	GO:0019758:GO:0016405:	K00666	Metabolism; Lipid Metabolism; Lipid biosynthesis proteins [BR:ko01004]		ref|XP_002272437.1|	PREDICTED: hypothetical protein [Vitis vinifera]
scaffold5108	14.73	35.24	46.71	43.69	acyl-activating enzyme 17	GO:0016787:GO:0042445:GO:0031410:GO:0042579:	K01895	Metabolism; Carbohydrate Metabolism; Glycolysis / Gluconeogenesis [PATH:ko00010] Metabolism; Carbohydrate Metabolism; Pyruvate metabolism [PATH:ko00620] Metabolism; Carbohydrate Metabolism; Propanoate metabolism [PATH:ko00640] Metabolism; Energy Metabolism; Carbon fixation pathways in prokaryotes [PATH:ko00720] Metabolism; Energy Metabolism; Methane metabolism [PATH:ko00680] Metabolism; Lipid Met…		ref|XP_002270918.1|	PREDICTED: hypothetical protein [Vitis vinifera]
scaffold44198	20.25	21.58	21.27	23.95	acyl-activating enzyme 18	GO:0042445:GO:0003824:GO:0042579:	K01895	Metabolism; Carbohydrate Metabolism; Glycolysis / Gluconeogenesis [PATH:ko00010] Metabolism; Carbohydrate Metabolism; Pyruvate metabolism [PATH:ko00620] Metabolism; Carbohydrate Metabolism; Propanoate metabolism [PATH:ko00640] Metabolism; Energy Metabolism; Carbon fixation pathways in prokaryotes [PATH:ko00720] Metabolism; Energy Metabolism; Methane metabolism [PATH:ko00680] Metabolism; Lipid Met…		ref|XP_002285701.1|	PREDICTED: hypothetical protein [Vitis vinifera] emb|CBI16507.3| unnamed protein product [Vitis vinifera]
scaffold15943	77.33	1.32	73.07	21.85	acyl-activating enzyme 7	GO:0032787:GO:0032559:GO:0042579:GO:0044262:GO:0016405:	K00666	Metabolism; Lipid Metabolism; Lipid biosynthesis proteins [BR:ko01004]		gb|EEC75080.1|	hypothetical protein OsI_11221 [Oryza sativa Indica Group]
scaffold25319	0	0	0	0	acyltransferase-like protein	GO:0044424:GO:0048729:GO:0006633:GO:0016747:GO:0000904:		gb|ABK52388.1|	glycoside hydrolase, family 6 [Acidothermus cellulolyticus 11B]	gb|AAT08708.1|	acyltransferase [Hyacinthus orientalis]
scaffold42115	533.94	582.77	682.63	491.11	acytochrome-c oxidase electron carrier	GO:0005743:GO:0015002:			gb|EAY84585.1|	hypothetical protein OsI_05956 [Oryza sativa Indica Group] gb|EAZ21836.1| hypothetical protein OsJ_05482 [Oryza sativa Japonica Group]
scaffold45077	4.6	16.74	19.89	9.66	adagio expressed	GO:0009416:GO:0006351:GO:0019941:GO:0048511:GO:0005488:GO:0009908:GO:0023052:GO:0004871:	K12116	Organismal Systems; Environmental Adaptation; Circadian rhythm - plant [PATH:ko04712]		ref|NP_001068068.2|	Os11g0547000 [Oryza sativa Japonica Group] sp|Q2R2W1.2|ADO3_ORYSJ RecName: Full=Adagio-like protein 3 gb|ABA94231.2| Adagio 3, putative, expressed [Oryza sativa (japonica cultivar-group)] dbj|BAF28431.2| Os11g0547000 [Oryza sativa Japonica Group]
scaffold22150	46.95	40.53	47.17	64.7	adagio protein 1	GO:0007623:GO:0043231:GO:0006351:GO:0005488:GO:0031461:GO:0030522:GO:0009791:GO:0043161:GO:0009648:GO:0044444:GO:0009639:GO:0009881:	K12115	Organismal Systems; Environmental Adaptation; Circadian rhythm - plant [PATH:ko04712]		ref|XP_002438923.1|	hypothetical protein SORBIDRAFT_10g028340 [Sorghum bicolor] gb|EER90290.1| hypothetical protein SORBIDRAFT_10g028340 [Sorghum bicolor]
scaffold43980	12.89	13.66	18.04	15.12	adagio protein 1	GO:0007623:GO:0043231:GO:0006351:GO:0005488:GO:0031461:GO:0030522:GO:0009791:GO:0043161:GO:0009648:GO:0044444:GO:0009639:GO:0009881:	K12115	Organismal Systems; Environmental Adaptation; Circadian rhythm - plant [PATH:ko04712]	emb|CAA01693.1|	chitinase 1 [Beta vulgaris subsp. vulgaris]	ref|XP_002438923.1|	hypothetical protein SORBIDRAFT_10g028340 [Sorghum bicolor] gb|EER90290.1| hypothetical protein SORBIDRAFT_10g028340 [Sorghum bicolor]
scaffold17364	9.21	96.03	103.14	125.61	adapter-related protein complex 4 epsilon 1 subunit	GO:0006810:GO:0005515:	K11824	Cellular Processes; Transport and Catabolism; Endocytosis [PATH:ko04144] Organismal Systems; Excretory System; Endocrine and other factor-regulated calcium reabsorption [PATH:ko04961] Human Diseases; Neurodegenerative Diseases; Huntington's disease [PATH:ko05016]	ref|XP_370388.1|	hypothetical protein MG06885.4 [Magnaporthe grisea 70-15]	ref|XP_002458982.1|	hypothetical protein SORBIDRAFT_03g043730 [Sorghum bicolor] gb|EES04102.1| hypothetical protein SORBIDRAFT_03g043730 [Sorghum bicolor]
scaffold13860	21.63	66.95	74.92	103.77	adapter-related protein complex 4 epsilon 1 subunit	GO:0005515:GO:0043234:GO:0015031:	K11824	Cellular Processes; Transport and Catabolism; Endocytosis [PATH:ko04144] Organismal Systems; Excretory System; Endocrine and other factor-regulated calcium reabsorption [PATH:ko04961] Human Diseases; Neurodegenerative Diseases; Huntington's disease [PATH:ko05016]	ref|XP_370388.1|	hypothetical protein MG06885.4 [Magnaporthe grisea 70-15]	ref|XP_002458982.1|	hypothetical protein SORBIDRAFT_03g043730 [Sorghum bicolor] gb|EES04102.1| hypothetical protein SORBIDRAFT_03g043730 [Sorghum bicolor]
scaffold41475	1.84	0.44	0	0.84	adaptor protein kanadaptin	GO:0043231:			gb|ADD60713.1|	putative adaptor protein kanadaptin [Oryza brachyantha]
scaffold18516	200.69	258.57	388.95	490.27	adenine nucleotide alpha hydrolases-domain containing protein kinase	GO:0006464:GO:0032559:GO:0016301:			ref|XP_002455839.1|	hypothetical protein SORBIDRAFT_03g026030 [Sorghum bicolor] gb|EES00959.1| hypothetical protein SORBIDRAFT_03g026030 [Sorghum bicolor]
scaffold28554	0	0	0	0	adenine nucleotide alpha hydrolases-domain containing protein kinase	GO:0006464:GO:0032559:GO:0004672:GO:0050896:		gb|AAN20123.1|	Sequence 1 from patent US 6410706	emb|CBI24063.3|	unnamed protein product [Vitis vinifera]
scaffold40593	0	0	0.46	0.42	adenine nucleotide alpha hydrolases-domain containing protein kinase	GO:0016301:	K04733	Metabolism; Enzyme Families; Protein kinases [BR:ko01001] Cellular Processes; Cell Growth and Death; Apoptosis [PATH:ko04210] Organismal Systems; Immune System; Toll-like receptor signaling pathway [PATH:ko04620] Organismal Systems; Nervous System; Neurotrophin signaling pathway [PATH:ko04722] Human Diseases; Infectious Diseases; Pertussis [PATH:ko05133] Human Diseases; Infectious Diseases; Tuber…	gb|AAN20123.1|	Sequence 1 from patent US 6410706	ref|XP_002513301.1|	ATP binding protein, putative [Ricinus communis] gb|EEF48704.1| ATP binding protein, putative [Ricinus communis]
scaffold39684	332.79	544.45	500.88	384.82	adenine nucleotide alpha hydrolases-like protein	GO:0016020:GO:0050896:		ref|NP_172603.1|	unknown protein [Arabidopsis thaliana]	ref|NP_850506.1|	universal stress protein (USP) family protein / early nodulin ENOD18 family protein [Arabidopsis thaliana] gb|AAF26101.1|AC012328_4 unknown protein [Arabidopsis thaliana]
scaffold4976	27.62	168.27	222	199.97	adenine nucleotide alpha hydrolases-like protein	GO:0043231:GO:0016020:GO:0044444:		ref|NP_172603.1|	unknown protein [Arabidopsis thaliana]	ref|XP_002277051.1|	PREDICTED: hypothetical protein [Vitis vinifera]
scaffold42472	169.85	116.29	144.3	357.52	adenine nucleotide alpha hydrolases-like protein	GO:0009414:GO:0005488:			ref|XP_002306112.1|	predicted protein [Populus trichocarpa] gb|EEE86623.1| predicted protein [Populus trichocarpa]
scaffold22952	10.13	34.36	27.75	34.45	adenine nucleotide alpha hydrolases-like protein	GO:0050896:		ref|NP_172603.1|	unknown protein [Arabidopsis thaliana]	ref|XP_002526987.1|	conserved hypothetical protein [Ricinus communis] gb|EEF35359.1| conserved hypothetical protein [Ricinus communis]
scaffold22949	8.29	14.1	28.67	33.61	adenine nucleotide alpha hydrolases-like protein	GO:0050896:		ref|NP_172603.1|	unknown protein [Arabidopsis thaliana]	ref|XP_002283390.1|	PREDICTED: hypothetical protein [Vitis vinifera]
scaffold39902	3.22	4.85	5.55	4.2	adenine nucleotide alpha hydrolases-like protein	GO:0043231:GO:0016020:GO:0044444:		ref|NP_172603.1|	unknown protein [Arabidopsis thaliana]	ref|XP_002277051.1|	PREDICTED: hypothetical protein [Vitis vinifera]
scaffold42310	11.97	4.85	11.1	19.33	adenine nucleotide alpha hydrolases-like protein	GO:0043231:GO:0016020:GO:0050896:GO:0044444:		ref|NP_172603.1|	unknown protein [Arabidopsis thaliana]	ref|NP_001149193.1|	USP family protein [Zea mays] gb|ACG34507.1| USP family protein [Zea mays]
scaffold31686	3.22	2.64	0.92	0.84	adenine nucleotide alpha hydrolases-like protein	GO:0043231:GO:0016020:GO:0050896:GO:0044444:		ref|NP_172603.1|	unknown protein [Arabidopsis thaliana]	ref|XP_002277051.1|	PREDICTED: hypothetical protein [Vitis vinifera]
scaffold29773	0.46	0.88	0.92	0.84	adenine nucleotide alpha hydrolases-like protein	GO:0050896:			ref|XP_002285692.1|	PREDICTED: hypothetical protein [Vitis vinifera] emb|CBI19251.3| unnamed protein product [Vitis vinifera]
scaffold42359	1.84	0.44	0	0.42	adenine nucleotide alpha hydrolases-like protein	GO:0043231:GO:0050896:GO:0048764:			emb|CAN71710.1|	hypothetical protein [Vitis vinifera]
scaffold35807	0.46	0	0	0	adenine nucleotide alpha hydrolases-like protein	GO:0043231:GO:0016020:GO:0044444:GO:0009607:		ref|NP_172603.1|	unknown protein [Arabidopsis thaliana]	ref|XP_002277051.1|	PREDICTED: hypothetical protein [Vitis vinifera]
scaffold2428	388.49	386.75	165.57	97.89	adenine nucleotide translocator	GO:0015300:GO:0030312:GO:0009526:GO:0046914:GO:0019866:GO:0031224:GO:0031981:GO:0006862:	K05863	Environmental Information Processing; Signal Transduction; Calcium signaling pathway [PATH:ko04020] Human Diseases; Neurodegenerative Diseases; Parkinson's disease [PATH:ko05012] Human Diseases; Neurodegenerative Diseases; Huntington's disease [PATH:ko05016]		ref|XP_002531911.1|	ADP,ATP carrier protein, putative [Ricinus communis] gb|EEF30484.1| ADP,ATP carrier protein, putative [Ricinus communis]
scaffold11051	162.48	304.82	223.38	163	adenine nucleotide translocator	GO:0015300:GO:0030312:GO:0009526:GO:0046914:GO:0019866:GO:0031224:GO:0031981:GO:0006862:	K05863	Environmental Information Processing; Signal Transduction; Calcium signaling pathway [PATH:ko04020] Human Diseases; Neurodegenerative Diseases; Parkinson's disease [PATH:ko05012] Human Diseases; Neurodegenerative Diseases; Huntington's disease [PATH:ko05016]		ref|XP_002285503.1|	PREDICTED: similar to ADP,ATP carrier protein, mitochondrial [Vitis vinifera]
scaffold36508	140.39	152.41	157.25	123.93	adenine nucleotide translocator	GO:0015300:GO:0030312:GO:0009526:GO:0046914:GO:0019866:GO:0031224:GO:0031981:GO:0006862:	K05863	Environmental Information Processing; Signal Transduction; Calcium signaling pathway [PATH:ko04020] Human Diseases; Neurodegenerative Diseases; Parkinson's disease [PATH:ko05012] Human Diseases; Neurodegenerative Diseases; Huntington's disease [PATH:ko05016]		emb|CAA05979.1|	adenine nucleotide translocator [Lupinus albus]
scaffold24243	18.87	0.88	24.51	1.26	adenine nucleotide translocator	GO:0031224:GO:0043231:GO:0006810:GO:0019866:	K05863	Environmental Information Processing; Signal Transduction; Calcium signaling pathway [PATH:ko04020] Human Diseases; Neurodegenerative Diseases; Parkinson's disease [PATH:ko05012] Human Diseases; Neurodegenerative Diseases; Huntington's disease [PATH:ko05016]		ref|XP_002279748.1|	PREDICTED: hypothetical protein [Vitis vinifera]
scaffold42253	20.71	50.66	45.79	39.91	adenine nucleotide transporter 1	GO:0043231:GO:0046907:GO:0019866:GO:0005488:GO:0031224:GO:0000295:GO:0015868:GO:0045333:	K05863	Environmental Information Processing; Signal Transduction; Calcium signaling pathway [PATH:ko04020] Human Diseases; Neurodegenerative Diseases; Parkinson's disease [PATH:ko05012] Human Diseases; Neurodegenerative Diseases; Huntington's disease [PATH:ko05016]	ref|XP_367690.1|	hypothetical protein MG07601.4 [Magnaporthe grisea 70-15]	ref|XP_002273414.1|	PREDICTED: hypothetical protein [Vitis vinifera] emb|CBI34457.3| unnamed protein product [Vitis vinifera]
scaffold17931	15.19	14.98	21.74	10.92	adenine nucleotide transporter 1	GO:0043231:GO:0031224:GO:0046907:GO:0000295:GO:0015868:GO:0045333:GO:0019866:	K05863	Environmental Information Processing; Signal Transduction; Calcium signaling pathway [PATH:ko04020] Human Diseases; Neurodegenerative Diseases; Parkinson's disease [PATH:ko05012] Human Diseases; Neurodegenerative Diseases; Huntington's disease [PATH:ko05016]	ref|XP_367690.1|	hypothetical protein MG07601.4 [Magnaporthe grisea 70-15]	ref|XP_002273414.1|	PREDICTED: hypothetical protein [Vitis vinifera] emb|CBI34457.3| unnamed protein product [Vitis vinifera]
scaffold41644	11.05	4.85	3.7	3.78	adenine nucleotide transporter 1	GO:0043231:GO:0031224:GO:0046907:GO:0000295:GO:0015868:GO:0045333:GO:0019866:	K05863	Environmental Information Processing; Signal Transduction; Calcium signaling pathway [PATH:ko04020] Human Diseases; Neurodegenerative Diseases; Parkinson's disease [PATH:ko05012] Human Diseases; Neurodegenerative Diseases; Huntington's disease [PATH:ko05016]	ref|XP_367690.1|	hypothetical protein MG07601.4 [Magnaporthe grisea 70-15]	ref|XP_002320851.1|	predicted protein [Populus trichocarpa] gb|EEE99166.1| predicted protein [Populus trichocarpa]
scaffold3703	5.06	2.64	1.85	2.1	adenine nucleotide transporter 1	GO:0043231:GO:0031224:GO:0046907:GO:0000295:GO:0015868:GO:0045333:GO:0019866:	K05863	Environmental Information Processing; Signal Transduction; Calcium signaling pathway [PATH:ko04020] Human Diseases; Neurodegenerative Diseases; Parkinson's disease [PATH:ko05012] Human Diseases; Neurodegenerative Diseases; Huntington's disease [PATH:ko05016]	ref|XP_367690.1|	hypothetical protein MG07601.4 [Magnaporthe grisea 70-15]	ref|XP_002320851.1|	predicted protein [Populus trichocarpa] gb|EEE99166.1| predicted protein [Populus trichocarpa]
scaffold20455	215.88	33.48	8.32	7.14	adenine phosphoribosyltransferase	GO:0016020:GO:0016763:GO:0005618:GO:0009536:GO:0043096:GO:0010038:	K00759	Metabolism; Nucleotide Metabolism; Purine metabolism [PATH:ko00230]		ref|NP_001059653.1|	Os07g0484800 [Oryza sativa Japonica Group] dbj|BAC81171.1| putative adenine phosphoribosyl transferase [Oryza sativa Japonica Group] dbj|BAF21567.1| Os07g0484800 [Oryza sativa Japonica Group] dbj|BAG98416.1| unnamed protein product [Oryza sativa Japonica Group]
scaffold24848	19.33	13.66	12.02	7.56	adenine phosphoribosyltransferase	GO:0016020:GO:0016763:GO:0005618:GO:0009536:GO:0010038:GO:0043096:	K00759	Metabolism; Nucleotide Metabolism; Purine metabolism [PATH:ko00230]		ref|XP_002268529.1|	PREDICTED: hypothetical protein [Vitis vinifera]
scaffold44093	14.73	6.17	9.71	10.08	adenine phosphoribosyltransferase	GO:0016020:GO:0016763:GO:0043096:GO:0015103:GO:0044444:	K00759	Metabolism; Nucleotide Metabolism; Purine metabolism [PATH:ko00230]		gb|EAY94764.1|	hypothetical protein OsI_16544 [Oryza sativa Indica Group]
scaffold34170	7.36	4.4	7.4	5.04	adenine phosphoribosyltransferase	GO:0016020:GO:0016763:GO:0005618:GO:0009536:GO:0043096:GO:0010038:	K00759	Metabolism; Nucleotide Metabolism; Purine metabolism [PATH:ko00230]		ref|NP_193988.1|	APT3 (ADENINE PHOSPHORIBOSYL TRANSFERASE 3); adenine phosphoribosyltransferase [Arabidopsis thaliana] ref|XP_002867761.1| hypothetical protein ARALYDRAFT_492612 [Arabidopsis lyrata subsp. lyrata] emb|CAA22162.1| adenine phosphoribosyltransferase (EC 2.4.2.7)-like protein [Arabidopsis thaliana] emb|CAB79212.1| adenine phosphoribosyltransferase (EC 2.4.2.7)-like protein [Arabidopsis thaliana] gb|AA…
scaffold43376	68.58	59.47	58.74	45.37	adenosine 5 -phosphosulfate reductase expressed	GO:0031410:	K09584	Genetic Information Processing; Folding, Sorting and Degradation; Chaperones and folding catalysts [BR:ko03110] Genetic Information Processing; Folding, Sorting and Degradation; Protein processing in endoplasmic reticulum [PATH:ko04141]		ref|NP_001105768.1|	adenosine 5'-phosphosulfate reductase-like8 [Zea mays] gb|AAW63058.1| adenosine 5'-phosphosulfate reductase 8 [Zea mays]
scaffold39904	3.22	2.64	5.55	7.98	adenosine 5 -phosphosulfate reductase expressed	GO:0031410:			ref|NP_001051635.1|	Os03g0806500 [Oryza sativa Japonica Group] gb|AAP21422.1| unknown protein [Oryza sativa Japonica Group] gb|ABF99443.1| adenosine 5'-phosphosulfate reductase 8, putative, expressed [Oryza sativa (japonica cultivar-group)] dbj|BAF13549.1| Os03g0806500 [Oryza sativa Japonica Group] gb|EEC76374.1| hypothetical protein OsI_13981 [Oryza sativa Indica Group] gb|EEE60139.1| hypothetical protein OsJ_13029…
scaffold18062	1.38	2.2	3.24	1.26	adenosine 5 -phosphosulfate reductase expressed	GO:0031410:	K09580	Genetic Information Processing; Folding, Sorting and Degradation; Chaperones and folding catalysts [BR:ko03110] Genetic Information Processing; Folding, Sorting and Degradation; Protein processing in endoplasmic reticulum [PATH:ko04141]		ref|NP_001105768.1|	adenosine 5'-phosphosulfate reductase-like8 [Zea mays] gb|AAW63058.1| adenosine 5'-phosphosulfate reductase 8 [Zea mays]
scaffold39710	0	0	0.46	0	adenosine 5 -phosphosulfate reductase expressed	GO:0031410:			ref|NP_001051635.1|	Os03g0806500 [Oryza sativa Japonica Group] gb|AAP21422.1| unknown protein [Oryza sativa Japonica Group] gb|ABF99443.1| adenosine 5'-phosphosulfate reductase 8, putative, expressed [Oryza sativa (japonica cultivar-group)] dbj|BAF13549.1| Os03g0806500 [Oryza sativa Japonica Group] gb|EEC76374.1| hypothetical protein OsI_13981 [Oryza sativa Indica Group] gb|EEE60139.1| hypothetical protein OsJ_13029…
scaffold10502	13.35	5.73	3.24	3.36	adenosine deaminase	GO:0009127:GO:0016787:	K01488	Metabolism; Nucleotide Metabolism; Purine metabolism [PATH:ko00230] Human Diseases; Immune System Diseases; Primary immunodeficiency [PATH:ko05340]		ref|NP_001060534.1|	Os07g0661000 [Oryza sativa Japonica Group] dbj|BAC16064.1| putative adenosine deaminase [Oryza sativa Japonica Group] dbj|BAF22448.1| Os07g0661000 [Oryza sativa Japonica Group] dbj|BAG93007.1| unnamed protein product [Oryza sativa Japonica Group]
C260582	299.19	280.59	344.55	302.9	adenosine kinase	GO:0031090:GO:0019206:GO:0046914:GO:0006166:GO:0034285:GO:0004672:GO:0005576:GO:0023052:GO:0009536:GO:0010038:GO:0006796:	K00856	Metabolism; Nucleotide Metabolism; Purine metabolism [PATH:ko00230]		ref|XP_002315310.1|	predicted protein [Populus trichocarpa] gb|ABK93840.1| unknown [Populus trichocarpa] gb|EEF01481.1| predicted protein [Populus trichocarpa]
scaffold23299	3.68	6.17	9.71	12.6	adenosine kinase	GO:0019206:GO:0031410:GO:0043101:GO:0006796:	K00856	Metabolism; Nucleotide Metabolism; Purine metabolism [PATH:ko00230]		gb|EEC77648.1|	hypothetical protein OsI_16657 [Oryza sativa Indica Group] gb|EEE61346.1| hypothetical protein OsJ_15478 [Oryza sativa Japonica Group]
scaffold23300	0.92	1.32	0.92	0.42	adenosine kinase	GO:0016020:GO:0031410:GO:0019206:GO:0046914:GO:0006166:GO:0006796:	K00856	Metabolism; Nucleotide Metabolism; Purine metabolism [PATH:ko00230]		gb|EEC77648.1|	hypothetical protein OsI_16657 [Oryza sativa Indica Group] gb|EEE61346.1| hypothetical protein OsJ_15478 [Oryza sativa Japonica Group]
scaffold5239	1476.63	1436	1056.33	788.55	adenosylhomocysteinase	GO:0043231:GO:0006342:GO:0003006:GO:0031090:GO:0046914:GO:0050896:GO:0016802:GO:0010608:	K01251	Metabolism; Amino Acid Metabolism; Cysteine and methionine metabolism [PATH:ko00270]	dbj|BAG68286.1|	chitin-binding lectin precursor [Solanum lycopersicum var. cerasiforme]	gb|AAO72664.1|	wheat adenosylhomocysteinase-like protein [Oryza sativa Japonica Group] gb|EAY80818.1| hypothetical protein OsI_35998 [Oryza sativa Indica Group] gb|EEE52055.1| hypothetical protein OsJ_33804 [Oryza sativa Japonica Group]
scaffold45128	1.38	0.44	1.39	0.84	adenylate cyclase	GO:0009975:GO:0006164:		gb|AAC47557.1|	insect intestinal mucin IIM22 [Trichoplusia ni]	gb|ADM83595.1|	adenylate cyclase [Hippeastrum hybrid cultivar]
scaffold42440	0.46	0.88	0.92	0	adenylate isopentenyltransferase	GO:0016765:GO:0009690:GO:0000166:GO:0044444:	K00791	Metabolism; Metabolism of Terpenoids and Polyketides; Prenyltransferases [BR:ko01006] Metabolism; Metabolism of Terpenoids and Polyketides; Zeatin biosynthesis [PATH:ko00908]		gb|ACF98450.1|	isopentenyl transferase [Zea mays]
[truncated: 24,176 more rows]

## Sheet: Sheet1
#id	ck	w1	w2	w3
