# Supplementary material for: De Novo characterization of the banana root transcriptome and analysis of gene expression under Fusarium oxysporum f. sp. Cubense tropical race 4 infection
Source: BMC Genomics. 2012 Nov 21;13:650. doi: 10.1186/1471-2164-13-650 (PMC3534498; doi:10.1186/1471-2164-13-650)
Supplement: Additional file 3 — Summary of the most abundant genes expressed in 2 DPI with annotation. TPM: number of transcripts per million tags. [file 1471-2164-13-650-S3.xls]

## Sheet: Sheet1
scaffold14401	5952.78	achain banana lectin	GO:0043169:GO:0030246:			pdb|2BMY|A	Chain A, Banana Lectin pdb|2BMY|B Chain B, Banana Lectin pdb|2BMZ|A Chain A, Banana Lectin Bound To Xyl-B1,3 Man-A-O-Methyl (Xm) pdb|2BMZ|B Chain B, Banana Lectin Bound To Xyl-B1,3 Man-A-O-Methyl (Xm) pdb|2BN0|A Chain A, Banana Lectin Bound To Laminaribiose pdb|2BN0|B Chain B, Banana Lectin Bound To Laminaribiose gb|AAB82776.2| ripening-associated protein [Musa acuminata AAA Group]
scaffold1984	5357.23	lipoxygenase	GO:0016702:GO:0044424:GO:0046914:GO:0006633:	K00454	Metabolism; Lipid Metabolism; Linoleic acid metabolism [PATH:ko00591] Metabolism; Lipid Metabolism; alpha-Linolenic acid metabolism [PATH:ko00592]	dbj|BAA36223.1|	chitinase [Emericella nidulans]	emb|CAD10740.1|	lipoxygenase [Corylus avellana]
scaffold2254	4484.62	tonoplast intrinsic protein	GO:0043231:GO:0006810:GO:0031224:	K09873	Environmental Information Processing; Signaling Molecules and Interaction; Ion channels [BR:ko04040]	gb|AAY74589.1|	Sequence 4 from patent US 6897052	sp|P50156.1|TIP11_ORYSJ	RecName: Full=Probable aquaporin TIP1-1; AltName: Full=Tonoplast intrinsic protein 1-1; Short=OsTIP1;1; AltName: Full=rTIP1 gb|AAK98737.1|AC090485_16 Tonoplast intrinsic protein [Oryza sativa Japonica Group] dbj|BAA05017.1| gamma-Tip [Oryza sativa] gb|ABF93961.1| aquaporin TIP-type, putative, expressed [Oryza sativa (japonica cultivar-group)] gb|EAY88537.1| hypothetical protein OsI_10010 [Oryza s…
scaffold2355	4292.13	polyubiquitin	GO:0043231:GO:0031410:	K08770	Genetic Information Processing; Folding, Sorting and Degradation; Ubiquitin system [BR:ko04121] Organismal Systems; Endocrine System; PPAR signaling pathway [PATH:ko03320]	ref|NP_258300.1|	ubiquitin GP37 fusion protein [Spodoptera litura NPV]	ref|NP_001053957.1|	Os04g0628100 [Oryza sativa Japonica Group] dbj|BAF15871.1| Os04g0628100 [Oryza sativa Japonica Group]
scaffold1960	4248.08	elongation factor 1-alpha	GO:0044424:GO:0008135:GO:0032561:GO:0017111:GO:0006412:GO:0009207:	K03231	Genetic Information Processing; Translation; Translation factors [BR:ko03012] Genetic Information Processing; Translation; RNA transport [PATH:ko03013]		ref|XP_002528028.1|	elongation factor 1-alpha, putative [Ricinus communis] gb|EEF34346.1| elongation factor 1-alpha, putative [Ricinus communis]
C258790	3925.2	plasma membrane intrinsic protein	GO:0006810:GO:0031224:	K09872	Environmental Information Processing; Signaling Molecules and Interaction; Ion channels [BR:ko04040]		gb|AAL49749.1|AF452011_1	aquaporin-like protein [Petunia x hybrida]
scaffold5407	3300.15	glutathione s-transferase	GO:0016765:GO:0048528:GO:0009404:GO:0009416:GO:0043434:GO:0009536:	K00799	Metabolism; Metabolism of Other Amino Acids; Glutathione metabolism [PATH:ko00480] Metabolism; Xenobiotics Biodegradation and Metabolism; Metabolism of xenobiotics by cytochrome P450 [PATH:ko00980] Metabolism; Xenobiotics Biodegradation and Metabolism; Drug metabolism - cytochrome P450 [PATH:ko00982]	ref|XP_360146.1|	hypothetical protein MGG_05520 [Magnaporthe grisea 70-15]	gb|AAF22517.1|AF118924_1	glutathione S-transferase 1 [Papaver somniferum] gb|AAF22518.1|AF118925_1 glutathione S-transferase 2 [Papaver somniferum]
C250386	3272.4	glutathione transferase	GO:0016765:GO:0031410:	K00799	Metabolism; Metabolism of Other Amino Acids; Glutathione metabolism [PATH:ko00480] Metabolism; Xenobiotics Biodegradation and Metabolism; Metabolism of xenobiotics by cytochrome P450 [PATH:ko00980] Metabolism; Xenobiotics Biodegradation and Metabolism; Drug metabolism - cytochrome P450 [PATH:ko00982]		emb|CAA09193.1|	glutathione transferase [Alopecurus myosuroides]
scaffold9211	3088.71	cysteine proteinase rd21a	GO:0004175:GO:0004091:GO:0031410:GO:0019538:GO:0005576:GO:0006950:GO:0009536:GO:0005488:	K01376	Unclassified; Metabolism; Others	dbj|BAG68286.1|	chitin-binding lectin precursor [Solanum lycopersicum var. cerasiforme]	gb|ABR19828.1|	cysteine proteinase [Elaeis guineensis]
C261748	2822.22	glyceraldehyde-3-phosphate dehydrogenase	GO:0044424:GO:0006007:GO:0000166:GO:0008943:	K00134	Metabolism; Carbohydrate Metabolism; Glycolysis / Gluconeogenesis [PATH:ko00010] Human Diseases; Neurodegenerative Diseases; Alzheimer's disease [PATH:ko05010]		gb|AAV70659.1|	glyceraldehyde-3-phosphate dehydrogenase [Musa acuminata]
C234112	2590.52	plasma membrane intrinsic protein	GO:0006810:GO:0031224:	K09872	Environmental Information Processing; Signaling Molecules and Interaction; Ion channels [BR:ko04040]		dbj|BAG68661.1|	plasma membrane intrinsic protein [Tulipa gesneriana]
scaffold136	2464.54	nadph:quinone oxidoreductase	GO:0016020:GO:0008152:GO:0009532:GO:0006970:GO:0006952:GO:0016646:GO:0046914:GO:0042579:GO:0016655:			ref|XP_002264859.1|	PREDICTED: hypothetical protein [Vitis vinifera] emb|CBI35123.3| unnamed protein product [Vitis vinifera]
scaffold27855	2195.4	polyprotein precursor	GO:0016787:			ref|NP_734292.1|	NIb protein [Sweet potato mild mottle virus]
scaffold38642	2164.57	heat shock protein 70	GO:0032559:GO:0050896:	K03283	Genetic Information Processing; Transcription; Spliceosome [PATH:ko03040] Genetic Information Processing; Transcription; Spliceosome [BR:ko03041] Genetic Information Processing; Translation; Ribosome Biogenesis [BR:ko03009] Genetic Information Processing; Folding, Sorting and Degradation; Chaperones and folding catalysts [BR:ko03110] Genetic Information Processing; Folding, Sorting and Degradatio…	emb|CAJ61616.1|	hypothetical protein; putative Ricin B lectin and Actin-like ATPase domains [Frankia alni ACN14a]	ref|XP_002527736.1|	heat shock protein, putative [Ricinus communis] gb|EEF34649.1| heat shock protein, putative [Ricinus communis]
scaffold36620	2135.49	60s acidic ribosomal protein p1-1	GO:0016020:GO:0043231:GO:0005840:GO:0006412:GO:0005198:	K02942	Genetic Information Processing; Translation; Ribosome [PATH:ko03010] Genetic Information Processing; Translation; Ribosome [BR:ko03011]		ref|XP_002991186.1|	hypothetical protein SELMODRAFT_133023 [Selaginella moellendorffii] gb|EFJ07730.1| hypothetical protein SELMODRAFT_133023 [Selaginella moellendorffii]
scaffold15987	1868.56	zinc finger (ccch-type) family protein	GO:0009743:GO:0006952:			gb|EAY96403.1|	hypothetical protein OsI_18300 [Oryza sativa Indica Group]
scaffold42786	1827.59	elongation factor-1 alpha	GO:0044424:GO:0008135:GO:0032561:GO:0017111:GO:0006412:GO:0009207:	K03231	Genetic Information Processing; Translation; Translation factors [BR:ko03012] Genetic Information Processing; Translation; RNA transport [PATH:ko03013]		gb|AAT45847.1|	elongation factor 1-alpha 1 [Elaeis guineensis] gb|ACF06622.1| elongation factor 1-alpha 1 [Elaeis guineensis]
scaffold28864	1820.1	zinc finger protein	GO:0043231:			ref|NP_001050650.1|	Os03g0610400 [Oryza sativa Japonica Group] gb|AAP42273.1| zinc finger transcription factor OsZFP34 [Oryza sativa Japonica Group] gb|AAP74360.1| C2H2 type zinc finger transcription factor ZFP31 [Oryza sativa Japonica Group] gb|AAR00591.1| putative zinc finger protein [Oryza sativa Japonica Group] gb|AAR87353.1| putative C2H2 type zinc finger protein [Oryza sativa Japonica Group] gb|ABF97574.1| Zin…
scaffold4859	1691.92	transaldolase	GO:0006007:GO:0009532:GO:0010038:GO:0016744:	K00616	Metabolism; Carbohydrate Metabolism; Pentose phosphate pathway [PATH:ko00030]		ref|XP_002271514.1|	PREDICTED: hypothetical protein isoform 1 [Vitis vinifera] emb|CBI29267.3| unnamed protein product [Vitis vinifera]
scaffold886	1686.19	glutathione s-transferase	GO:0016765:GO:0009532:	K00799	Metabolism; Metabolism of Other Amino Acids; Glutathione metabolism [PATH:ko00480] Metabolism; Xenobiotics Biodegradation and Metabolism; Metabolism of xenobiotics by cytochrome P450 [PATH:ko00980] Metabolism; Xenobiotics Biodegradation and Metabolism; Drug metabolism - cytochrome P450 [PATH:ko00982]		gb|ACF06541.1|	glutathione S-transferase [Elaeis guineensis]
