# Supplementary material for: De Novo characterization of the banana root transcriptome and analysis of gene expression under Fusarium oxysporum f. sp. Cubense tropical race 4 infection
Source: BMC Genomics. 2012 Nov 21;13:650. doi: 10.1186/1471-2164-13-650 (PMC3534498; doi:10.1186/1471-2164-13-650)
Supplement: Additional file 4 — GO term are enriched in 2 DPI, 4 DPI and 6 DPI. [file 1471-2164-13-650-S4.xls]

## Sheet: Sheet1
GO_ID	GO_Term	GO_Class	Pvalue	AdjustedPv	x1	x2	n	N
2DPIvs 0DPI
GO:0009056	catabolic process	BP	1.2197e-07	7.39954e-06	148	852	2042	17540
GO:0044281	small molecule metabolic process	BP	0.000309834	0.00805569	260	1827	2042	17540
GO:0030529	ribonucleoprotein complex	CC	9.72497e-09	8.84972e-07	116	609	2042	17540
GO:0031090	organelle membrane	CC	6.6197e-10	1.20479e-07	205	1190	2042	17540
GO:0005622	intracellular	CC	3.64004e-07	1.32497e-05	336	2260	2042	17540
GO:0044422	organelle part	CC	6.95866e-05	0.00211079	395	2853	2042	17540
GO:0016491	oxidoreductase activity	MF	2.67363e-07	1.2165e-05	160	946	2042	17540
GO:0043167	ion binding	MF	0.000412206	0.00937769	344	2500	2042	17540
4DPIvs 0DPI
GO:0009056	catabolic process	BP	1.20815e-09	3.92648e-08	171	852	2306	17540
GO:0044281	small molecule metabolic process	BP	1.02855e-05	0.000182335	301	1827	2306	17540
GO:0033036	macromolecule localization	BP	0.00219952	0.0200505	79	435	2306	17540
GO:0006950	response to stress	BP	0.00522058	0.0442614	221	1418	2306	17540
GO:0044085	cellular component biogenesis	BP	0.00616697	0.0481023	70	391	2306	17540
GO:0030529	ribonucleoprotein complex	CC	1.0351e-21	2.01845e-19	159	609	2306	17540
GO:0043228	non-membrane-bounded organelle	CC	2.63971e-10	1.71581e-08	160	772	2306	17540
GO:0044422	organelle part	CC	5.61788e-10	2.73872e-08	478	2853	2306	17540
GO:0005622	intracellular	CC	7.2297e-10	2.81958e-08	390	2260	2306	17540
GO:0031090	organelle membrane	CC	2.11662e-08	5.15926e-07	220	1190	2306	17540
GO:0030312	external encapsulating structure	CC	2.0005e-07	4.33441e-06	141	718	2306	17540
GO:0044446	intracellular organelle part	CC	7.83071e-07	1.52699e-05	382	2331	2306	17540
GO:0043233	organelle lumen	CC	1.56282e-05	0.000251938	111	578	2306	17540
GO:0071944	cell periphery	CC	1.67959e-05	0.000251938	155	859	2306	17540
GO:0044425	membrane part	CC	0.000403018	0.00462285	255	1590	2306	17540
GO:0031982	vesicle	CC	0.00547712	0.0445016	365	2445	2306	17540
GO:0016491	oxidoreductase activity	MF	3.12853e-11	3.05032e-09	192	946	2306	17540
GO:0048037	cofactor binding	MF	1.84258e-08	5.13289e-07	77	324	2306	17540
GO:0019842	vitamin binding	MF	0.000221759	0.00275067	15	46	2306	17540
GO:0016829	lyase activity	MF	0.000225696	0.00275067	64	316	2306	17540
GO:0043167	ion binding	MF	0.000458185	0.00496367	384	2500	2306	17540
GO:0016853	isomerase activity	MF	0.000520034	0.00533719	45	210	2306	17540
6DPIvs 0DPI
GO:0009056	catabolic process	BP	1.06537e-05	0.000500726	152	852	2255	17540
GO:0044281	small molecule metabolic process	BP	1.5006e-05	0.000521599	294	1827	2255	17540
GO:0042221	response to chemical stimulus	BP	0.000741033	0.0116095	278	1805	2255	17540
GO:0005622	intracellular	CC	1.66468e-05	0.000521599	355	2260	2255	17540
GO:0031090	organelle membrane	CC	0.000393911	0.00740552	193	1190	2255	17540
GO:0031982	vesicle	CC	0.00326669	0.0409425	360	2445	2255	17540
GO:0030312	external encapsulating structure	CC	0.00412961	0.0456686	118	718	2255	17540
GO:0016491	oxidoreductase activity	MF	1.21168e-11	2.27797e-09	190	946	2255	17540
GO:0048037	cofactor binding	MF	5.7301e-07	3.59087e-05	72	324	2255	17540
GO:0016829	lyase activity	MF	5.14261e-05	0.00138116	65	316	2255	17540
GO:0043167	ion binding	MF	0.000977852	0.0141412	373	2500	2255	17540
