# Supplementary material for: De Novo characterization of the banana root transcriptome and analysis of gene expression under Fusarium oxysporum f. sp. Cubense tropical race 4 infection
Source: BMC Genomics. 2012 Nov 21;13:650. doi: 10.1186/1471-2164-13-650 (PMC3534498; doi:10.1186/1471-2164-13-650)
Supplement: Additional file 5 — Pathways are enriched in 2 DPI, 4 DPI and 6 DPI. [file 1471-2164-13-650-S5.xls]

## Sheet: KEGG途径分析
MapID	MapTitle	Pvalue	AdjustedPv
2DPIvs 0DPI
map00190	Oxidative phosphorylation	3.55e-07	9.21e-05
map00360	Phenylalanine metabolism	0.000159836	0.0137992
map03010	Ribosome	0.000236026	0.0139923
map00940	Phenylpropanoid biosynthesis	0.0012492	0.0404427
map00982	Drug metabolism - cytochrome P450	0.00171782	0.0494349
4DPIvs 0DPI
map03010	Ribosome	4.07e-14	1.09e-11
map00520	Amino sugar and nucleotide sugar metabolism	0.000295075	0.0262617
map00360	Phenylalanine metabolism	0.000399578	0.0266718
6DPIvs 0DPI
map00360	Phenylalanine metabolism	1.54e-05	0.0040716
map00250	Alanine, aspartate and glutamate metabolism	0.000267849	0.02366
map00400	Phenylalanine, tyrosine and tryptophan biosynthesis	0.00117459	0.0298713
map00592	alpha-Linolenic acid metabolism	0.00122401	0.0298713
map00520	Amino sugar and nucleotide sugar metabolism	0.00158156	0.0349261
