# Supplementary material for: De Novo characterization of the banana root transcriptome and analysis of gene expression under Fusarium oxysporum f. sp. Cubense tropical race 4 infection
Source: BMC Genomics. 2012 Nov 21;13:650. doi: 10.1186/1471-2164-13-650 (PMC3534498; doi:10.1186/1471-2164-13-650)
Supplement: Additional file 6 — Genes are enriched in Drug metabolism - cytochrome P450. [file 1471-2164-13-650-S6.xls]

## Sheet: Sheet1
Drug metabolism - cytochrome P450	0 DPI	2 DPI	4 DPI	6 DPI
C250386	851.09	3272.4	4090.72	3182.35	glutathione transferase	GO:0016765:GO:0031410:	K00799	Metabolism; Metabolism of Other Amino Acids; Glutathione metabolism [PATH:ko00480] Metabolism; Xenobiotics Biodegradation and Metabolism; Metabolism of xenobiotics by cytochrome P450 [PATH:ko00980] Metabolism; Xenobiotics Biodegradation and Metabolism; Drug metabolism - cytochrome P450 [PATH:ko00982]
C252118	49.71	355.48	552.68	713.77	glutathione s-transferase	GO:0044424:GO:0009404:GO:0006950:GO:0016740:	K00799	Metabolism; Metabolism of Other Amino Acids; Glutathione metabolism [PATH:ko00480] Metabolism; Xenobiotics Biodegradation and Metabolism; Metabolism of xenobiotics by cytochrome P450 [PATH:ko00980] Metabolism; Xenobiotics Biodegradation and Metabolism; Drug metabolism - cytochrome P450 [PATH:ko00982]
scaffold19147	17.03	70.92	138.28	49.57	glutathione transferase	GO:0016740:	K00799	Metabolism; Metabolism of Other Amino Acids; Glutathione metabolism [PATH:ko00480] Metabolism; Xenobiotics Biodegradation and Metabolism; Metabolism of xenobiotics by cytochrome P450 [PATH:ko00980] Metabolism; Xenobiotics Biodegradation and Metabolism; Drug metabolism - cytochrome P450 [PATH:ko00982]
scaffold24127	32.22	150.21	148	144.1	glutathione s-transferase	GO:0043231:GO:0031410:	K00799	Metabolism; Metabolism of Other Amino Acids; Glutathione metabolism [PATH:ko00480] Metabolism; Xenobiotics Biodegradation and Metabolism; Metabolism of xenobiotics by cytochrome P450 [PATH:ko00980] Metabolism; Xenobiotics Biodegradation and Metabolism; Drug metabolism - cytochrome P450 [PATH:ko00982]
scaffold25837	25.32	95.15	117.93	45.79	glutathione s-transferase	GO:0009404:	K00799	Metabolism; Metabolism of Other Amino Acids; Glutathione metabolism [PATH:ko00480] Metabolism; Xenobiotics Biodegradation and Metabolism; Metabolism of xenobiotics by cytochrome P450 [PATH:ko00980] Metabolism; Xenobiotics Biodegradation and Metabolism; Drug metabolism - cytochrome P450 [PATH:ko00982]
scaffold34070	9.67	34.8	33.3	23.95	glutathione s-transferase	GO:0009404:	K00799	Metabolism; Metabolism of Other Amino Acids; Glutathione metabolism [PATH:ko00480] Metabolism; Xenobiotics Biodegradation and Metabolism; Metabolism of xenobiotics by cytochrome P450 [PATH:ko00980] Metabolism; Xenobiotics Biodegradation and Metabolism; Drug metabolism - cytochrome P450 [PATH:ko00982]
scaffold41324	70.89	248	308.48	163.84	glutathione s-transferase tau 10	GO:0009404:	K00799	Metabolism; Metabolism of Other Amino Acids; Glutathione metabolism [PATH:ko00480] Metabolism; Xenobiotics Biodegradation and Metabolism; Metabolism of xenobiotics by cytochrome P450 [PATH:ko00980] Metabolism; Xenobiotics Biodegradation and Metabolism; Drug metabolism - cytochrome P450 [PATH:ko00982]
scaffold5407	1453.61	3300.15	4252.13	4147.77	glutathione s-transferase	GO:0016765:GO:0048528:GO:0009404:GO:0009416:GO:0043434:GO:0009536:	K00799	Metabolism; Metabolism of Other Amino Acids; Glutathione metabolism [PATH:ko00480] Metabolism; Xenobiotics Biodegradation and Metabolism; Metabolism of xenobiotics by cytochrome P450 [PATH:ko00980] Metabolism; Xenobiotics Biodegradation and Metabolism; Drug metabolism - cytochrome P450 [PATH:ko00982]
scaffold886	629.68	1686.19	2316.61	2220.29	glutathione s-transferase	GO:0016765:GO:0009532:	K00799	Metabolism; Metabolism of Other Amino Acids; Glutathione metabolism [PATH:ko00480] Metabolism; Xenobiotics Biodegradation and Metabolism; Metabolism of xenobiotics by cytochrome P450 [PATH:ko00980] Metabolism; Xenobiotics Biodegradation and Metabolism; Drug metabolism - cytochrome P450 [PATH:ko00982]
scaffold9675	28.54	107.04	9.71	109.65	glutathione transferase 10	GO:0009404:GO:0016740:GO:0042579:	K00799	Metabolism; Metabolism of Other Amino Acids; Glutathione metabolism [PATH:ko00480] Metabolism; Xenobiotics Biodegradation and Metabolism; Metabolism of xenobiotics by cytochrome P450 [PATH:ko00980] Metabolism; Xenobiotics Biodegradation and Metabolism; Drug metabolism - cytochrome P450 [PATH:ko00982]
scaffold37589	14.27	35.24	19.42	15.54	alcohol dehydrogenase	GO:0008152:GO:0046914:GO:0009536:GO:0003824:	K00001	Metabolism; Carbohydrate Metabolism; Glycolysis / Gluconeogenesis [PATH:ko00010] Metabolism; Lipid Metabolism; Fatty acid metabolism [PATH:ko00071] Metabolism; Amino Acid Metabolism; Tyrosine metabolism [PATH:ko00350] Metabolism; Metabolism of Cofactors and Vitamins; Retinol metabolism [PATH:ko00830] Metabolism; Xenobiotics Biodegradation and Metabolism; Chloroalkane and chloroalkene degradation …
scaffold10708	0.92	23.35	74	147.04	alcohol dehydrogenase 1	GO:0046872:GO:0008152:GO:0016491:	K00001	Metabolism; Carbohydrate Metabolism; Glycolysis / Gluconeogenesis [PATH:ko00010] Metabolism; Lipid Metabolism; Fatty acid metabolism [PATH:ko00071] Metabolism; Amino Acid Metabolism; Tyrosine metabolism [PATH:ko00350] Metabolism; Metabolism of Cofactors and Vitamins; Retinol metabolism [PATH:ko00830] Metabolism; Xenobiotics Biodegradation and Metabolism; Chloroalkane and chloroalkene degradation …
scaffold15615	29.46	63.43	228.93	222.24	alcohol dehydrogenase i	GO:0016616:GO:0044424:GO:0008152:GO:0046914:	K00001	Metabolism; Carbohydrate Metabolism; Glycolysis / Gluconeogenesis [PATH:ko00010] Metabolism; Lipid Metabolism; Fatty acid metabolism [PATH:ko00071] Metabolism; Amino Acid Metabolism; Tyrosine metabolism [PATH:ko00350] Metabolism; Metabolism of Cofactors and Vitamins; Retinol metabolism [PATH:ko00830] Metabolism; Xenobiotics Biodegradation and Metabolism; Chloroalkane and chloroalkene degradation …
