# Supplementary material for: De Novo characterization of the banana root transcriptome and analysis of gene expression under Fusarium oxysporum f. sp. Cubense tropical race 4 infection
Source: BMC Genomics. 2012 Nov 21;13:650. doi: 10.1186/1471-2164-13-650 (PMC3534498; doi:10.1186/1471-2164-13-650)
Supplement: Additional file 7 — Gene expression of alpha-linolenic acid metabolism pathways in 2 DPI, 4 DPI and 6 DPI. [file 1471-2164-13-650-S7.xls]

## Sheet: Sheet1
alpha-Linolenic acid metabolism	0DPI	2DPI	4DPI	6DPI
scaffold12103	54.78	136.55	100.82	139.48	lipoxygenase	GO:0016702:GO:0043231:GO:0046914:GO:0006633:	K00454	Metabolism; Lipid Metabolism; Linoleic acid metabolism [PATH:ko00591] Metabolism; Lipid Metabolism; alpha-Linolenic acid metabolism [PATH:ko00592]
scaffold1362	207.59	631.22	336.69	520.1	lipoxygenase	GO:0016702:GO:0043231:GO:0046914:GO:0006633:	K00454	Metabolism; Lipid Metabolism; Linoleic acid metabolism [PATH:ko00591] Metabolism; Lipid Metabolism; alpha-Linolenic acid metabolism [PATH:ko00592]
scaffold9018	20.25	69.6	103.14	59.66	lipoxygenase	GO:0016702:GO:0046872:GO:0006633:	K00454	Metabolism; Lipid Metabolism; Linoleic acid metabolism [PATH:ko00591] Metabolism; Lipid Metabolism; alpha-Linolenic acid metabolism [PATH:ko00592]
scaffold35967	268.35	458.55	452.31	353.73	lipoxygenase	GO:0016702:GO:0046914:GO:0006633:	K00454	Metabolism; Lipid Metabolism; Linoleic acid metabolism [PATH:ko00591] Metabolism; Lipid Metabolism; alpha-Linolenic acid metabolism [PATH:ko00592]
scaffold1980	77.33	170.47	1096.1	367.6	lipoxygenase	GO:0016702:GO:0046914:GO:0006633:	K00454	Metabolism; Lipid Metabolism; Linoleic acid metabolism [PATH:ko00591] Metabolism; Lipid Metabolism; alpha-Linolenic acid metabolism [PATH:ko00592]
scaffold4361	7.83	17.62	13.41	22.69	lipoxygenase	GO:0016702:GO:0043231:GO:0046872:GO:0006633:	K00454	Metabolism; Lipid Metabolism; Linoleic acid metabolism [PATH:ko00591] Metabolism; Lipid Metabolism; alpha-Linolenic acid metabolism [PATH:ko00592]
scaffold1363	148.22	225.53	197.02	518.84	lipoxygenase 5	GO:0016702:GO:0043231:GO:0046914:GO:0006633:	K00454	Metabolism; Lipid Metabolism; Linoleic acid metabolism [PATH:ko00591] Metabolism; Lipid Metabolism; alpha-Linolenic acid metabolism [PATH:ko00592]
scaffold33486	179.06	297.33	416.24	341.55	acyl- oxidase	GO:0016634:GO:0005777:GO:0009062:GO:0050662:	K00232	Metabolism; Lipid Metabolism; Fatty acid metabolism [PATH:ko00071] Metabolism; Lipid Metabolism; alpha-Linolenic acid metabolism [PATH:ko00592] Metabolism; Lipid Metabolism; Biosynthesis of unsaturated fatty acids [PATH:ko01040] Cellular Processes; Transport and Catabolism; Peroxisome [PATH:ko04146] Organismal Systems; Endocrine System; PPAR signaling pathway [PATH:ko03320]
scaffold45422	25.78	139.64	111	55.87	acyl- oxidase acx3	GO:0016634:GO:0042579:GO:0009062:GO:0050662:	K00232	Metabolism; Lipid Metabolism; Fatty acid metabolism [PATH:ko00071] Metabolism; Lipid Metabolism; alpha-Linolenic acid metabolism [PATH:ko00592] Metabolism; Lipid Metabolism; Biosynthesis of unsaturated fatty acids [PATH:ko01040] Cellular Processes; Transport and Catabolism; Peroxisome [PATH:ko04146] Organismal Systems; Endocrine System; PPAR signaling pathway [PATH:ko03320]
scaffold8665	73.65	131.27	208.58	348.27	allene oxide synthase	GO:0016836:GO:0005506:GO:0016491:	K01723	Metabolism; Lipid Metabolism; alpha-Linolenic acid metabolism [PATH:ko00592] Metabolism; Enzyme Families; Cytochrome P450 [BR:ko00199]
scaffold8666	98.5	110.56	153.08	161.74	allene oxide synthase	GO:0016836:GO:0005506:GO:0016491:	K01723	Metabolism; Lipid Metabolism; alpha-Linolenic acid metabolism [PATH:ko00592] Metabolism; Enzyme Families; Cytochrome P450 [BR:ko00199]
scaffold28299	113.23	486.74	468.5	1244.79	allene oxide synthase	GO:0019369:GO:0005506:GO:0006950:GO:0009526:GO:0009534:GO:0009719:GO:0016836:GO:0051707:GO:0006633:GO:0009694:GO:0016491:GO:0009570:	K01723	Metabolism; Lipid Metabolism; alpha-Linolenic acid metabolism [PATH:ko00592] Metabolism; Enzyme Families; Cytochrome P450 [BR:ko00199]
scaffold1441	128.42	149.33	125.33	519.68	allene oxide cyclase	GO:0009975:GO:0009536:GO:0009694:	K10525	Metabolism; Lipid Metabolism; alpha-Linolenic acid metabolism [PATH:ko00592]
scaffold16927	50.63	109.24	103.6	255.43	12-oxo phytodienoic acid reductase	GO:0043231:GO:0000166:GO:0006950:GO:0003824:GO:0009694:	K05894	Metabolism; Lipid Metabolism; alpha-Linolenic acid metabolism [PATH:ko00592]
